# Supplementary material for: 1,7-Dihydr­oxy-2,3,4-trimeth­oxy-9H-xanthen-9-one monohydrate from Halenia elliptica
Source: Acta Crystallogr Sect E Struct Rep Online. 2008 Mar 5;64(Pt 4):o651–2. doi: 10.1107/S1600536808004832 (PMC2960944; doi:10.1107/S1600536808004832)
Supplement: Supplementary file 1 [file e-64-0o651-sup1.cif]

##############################################################################
###                                                                        ###
###        Electronic paper (Acta Crystallographica Section E)             ###
###                                                                        ###
##############################################################################
#                                                                            #
# This CIF contains the data in a paper accepted for publication in Acta     #
# Crystallographica Section E. It conforms to the requirements of Notes      #
# for Authors for Section E, and has been peer reviewed under the auspices   #
# of the IUCr Commission on Journals.                                        #
#                                                                            #
# Full details of the Crystallographic Information File format               #
# are given in the paper "The Crystallographic Information File (CIF):       #
# a New Standard Archive File for Crystallography" by S. R. Hall, F. H.      #
# Allen and I. D. Brown [Acta Cryst. (1991), A47, 655-685].                  #
#                                                                            #
# The current version of the core CIF dictionary is obtainable from          #
# ftp://ftp.iucr.org/pub/cif_core.dic. The current version number is 2.4.    #
#                                                                            #
# Software is freely available for graphical display of the structure(s) in  #
# this CIF.  For information consult the CIF home page http://www.iucr.org/  #
# cif/home.html                                                              #
#                                                                            #
# This file may be used for bona fide research purposes within the           #
# scientific community so long as proper attribution is given to the journal # 
# article from which it was obtained.                                        #
#                                                                            #
##############################################################################
                                             
data_I
_audit_creation_method     SHELXL-97
_chemical_name_systematic
;
1,7-dihydroxy-2,3,4-trimethoxy-9H-xanthen-9-one monohydrate
;
_chemical_name_common     1,7-dihydroxy-2,3,4-trimethoxyxanthone
_chemical_formula_moiety     'C16 H14 O7, H2 O'
_chemical_formula_sum     'C16 H16 O8'
_chemical_formula_iupac     'C16 H14 O7, H2 O'
_chemical_formula_weight     336.29
_chemical_melting_point     437
_symmetry_cell_setting     monoclinic
_symmetry_space_group_name_H-M     'P 21/c'
_symmetry_space_group_name_Hall     '-P 2ybc'
loop_
    _symmetry_equiv_pos_as_xyz
    'x, y, z'
    '-x, y+1/2, -z+1/2'
    '-x, -y, -z'
    'x, -y-1/2, z-1/2'
_cell_length_a     10.9272(9)
_cell_length_b     10.4511(8)
_cell_length_c     14.0201(11)
_cell_angle_alpha     90.00
_cell_angle_beta     111.6830(10)
_cell_angle_gamma     90.00
_cell_volume     1487.8(2)
_cell_formula_units_Z     4
_cell_measurement_reflns_used     3563
_cell_measurement_theta_min     2.50
_cell_measurement_theta_max     28.28
_cell_measurement_temperature     298
_exptl_crystal_description     block
_exptl_crystal_colour     yellow
_exptl_crystal_size_max     0.2
_exptl_crystal_size_mid     0.1
_exptl_crystal_size_min     0.05
_exptl_crystal_density_diffrn     1.501
_exptl_crystal_density_meas     ?
_exptl_crystal_density_method     'not measured'
_exptl_crystal_F_000     704
_exptl_absorpt_coefficient_mu     0.122
_exptl_absorpt_correction_type     none
_exptl_absorpt_process_details     ?
_exptl_absorpt_correction_T_min     ?
_exptl_absorpt_correction_T_max     ?
_exptl_special_details
;
 ?
;
_diffrn_ambient_temperature     298
_diffrn_radiation_type     MoK\a
_diffrn_radiation_wavelength     0.71073
_diffrn_radiation_source     'fine-focus sealed tube'
_diffrn_radiation_monochromator     graphite
_diffrn_measurement_device_type     'Bruker SMART 1K CCD'
_diffrn_measurement_method     'Thin-slice \w'
_diffrn_detector_area_resol_mean     ?
_diffrn_reflns_number     8808
_diffrn_reflns_av_R_equivalents     0.0525
_diffrn_reflns_av_sigmaI/netI     0.0392
_diffrn_reflns_theta_min     2.50
_diffrn_reflns_theta_max     28.28
_diffrn_reflns_theta_full     28.28
_diffrn_measured_fraction_theta_max     0.964
_diffrn_measured_fraction_theta_full     0.964
_diffrn_reflns_limit_h_min     -14
_diffrn_reflns_limit_h_max     14
_diffrn_reflns_limit_k_min     -8
_diffrn_reflns_limit_k_max     13
_diffrn_reflns_limit_l_min     -18
_diffrn_reflns_limit_l_max     18
_diffrn_standards_number     ?
_diffrn_standards_interval_count     ?
_diffrn_standards_interval_time     ?
_diffrn_standards_decay_%     ?
_refine_special_details
;
 Refinement of F^2^ against ALL reflections.  The weighted R-factor wR and
 goodness of fit S are based on F^2^, conventional R-factors R are based
 on F, with F set to zero for negative F^2^. The threshold expression of
 F^2^ > 2sigma(F^2^) is used only for calculating R-factors(gt) etc. and is
 not relevant to the choice of reflections for refinement.  R-factors based
 on F^2^ are statistically about twice as large as those based on F, and R-
 factors based on ALL data will be even larger.
;
_reflns_number_total     3563
_reflns_number_gt     2848
_reflns_threshold_expression     I>2\s(I)
_refine_ls_structure_factor_coef     Fsqd
_refine_ls_matrix_type     full
_refine_ls_R_factor_all     0.0557
_refine_ls_R_factor_gt     0.0460
_refine_ls_wR_factor_gt     0.1332
_refine_ls_wR_factor_ref     0.1415
_refine_ls_goodness_of_fit_ref     1.058
_refine_ls_restrained_S_all     1.058
_refine_ls_number_reflns     3563
_refine_ls_number_parameters     233
_refine_ls_number_restraints     0
_refine_ls_hydrogen_treatment     mixed
_refine_ls_weighting_scheme     calc
_refine_ls_weighting_details
         'calc w=1/[\s^2^(Fo^2^)+(0.0743P)^2^+0.2855P] where P=(Fo^2^+2Fc^2^)/3'
_atom_sites_solution_hydrogens     geom
_atom_sites_solution_primary     direct
_atom_sites_solution_secondary     difmap
_refine_ls_shift/su_max     0.000
_refine_ls_shift/su_mean     0.000
_refine_diff_density_max     0.291
_refine_diff_density_min     -0.241
_refine_ls_extinction_method     'SHELXL97 (Sheldrick, 2008)'
_refine_ls_extinction_coef     0.0085(18)
_refine_ls_extinction_expression
                                  'Fc^*^=kFc[1+0.001xFc^2^\l^3^/sin(2\q)]^-1/4^'
loop_
    _atom_type_symbol
    _atom_type_description
    _atom_type_scat_dispersion_real
    _atom_type_scat_dispersion_imag
    _atom_type_scat_source
    'C' 'C' 0.0033 0.0016
                         'International Tables Vol C Tables 4.2.6.8 and 6.1.1.4'
    'H' 'H' 0.0000 0.0000
                         'International Tables Vol C Tables 4.2.6.8 and 6.1.1.4'
    'O' 'O' 0.0106 0.0060
                         'International Tables Vol C Tables 4.2.6.8 and 6.1.1.4'
_computing_data_collection     'SMART (Bruker, 1999)'
_computing_cell_refinement     'SAINT (Bruker, 1999)'
_computing_data_reduction     'SAINT (Bruker, 1999)'
_computing_structure_solution     'SHELXS97 (Sheldrick, 2008)'
_computing_structure_refinement     'SHELXL97 (Sheldrick, 2008)'
_computing_molecular_graphics     'SHELXTL (Sheldrick, 2008)'
_computing_publication_material     'SHELXTL (Sheldrick, 2008)'
loop_
    _atom_site_type_symbol
    _atom_site_label
    _atom_site_fract_x
    _atom_site_fract_y
    _atom_site_fract_z
    _atom_site_U_iso_or_equiv
    _atom_site_adp_type
    _atom_site_calc_flag
    _atom_site_refinement_flags
    _atom_site_occupancy
    _atom_site_disorder_assembly
    _atom_site_disorder_group
    O O5 0.62447(9) 0.47253(9) 0.17678(8) 0.0374(2) Uani d . 1 . .
    O O1 0.44791(10) 0.90069(10) 0.12081(9) 0.0441(3) Uani d D 1 . .
    H H1 0.3758 0.8590 0.0943 0.066 Uiso calc RD 1 . .
    C C11 0.52749(12) 0.68367(13) 0.14635(9) 0.0315(3) Uani d . 1 . .
    O O6 0.29738(10) 0.70239(10) 0.06007(9) 0.0492(3) Uani d . 1 . .
    O O2 0.69716(11) 0.99477(10) 0.21570(8) 0.0437(3) Uani d . 1 . .
    C C2 0.67515(14) 0.86433(13) 0.20640(10) 0.0361(3) Uani d . 1 . .
    C C12 0.63679(13) 0.60211(13) 0.18592(10) 0.0325(3) Uani d . 1 . .
    C C10 0.39784(13) 0.63185(13) 0.09340(10) 0.0343(3) Uani d . 1 . .
    C C13 0.50227(13) 0.41989(13) 0.12579(10) 0.0336(3) Uani d . 1 . .
    C C4 0.76454(13) 0.64776(14) 0.23766(11) 0.0370(3) Uani d . 1 . .
    C C8 0.26918(14) 0.43164(14) 0.02687(11) 0.0371(3) Uani d . 1 . .
    H H8 0.1934 0.4798 -0.0049 0.045 Uiso calc R 1 . .
    O O3 0.89800(11) 0.84290(12) 0.29620(11) 0.0599(4) Uani d . 1 . .
    C C3 0.78279(13) 0.78037(15) 0.24786(11) 0.0385(3) Uani d . 1 . .
    C C9 0.38925(13) 0.49338(13) 0.08075(10) 0.0331(3) Uani d . 1 . .
    C C1 0.54949(13) 0.81769(13) 0.15801(10) 0.0331(3) Uani d . 1 . .
    O O7 0.14973(11) 0.23466(11) -0.03034(10) 0.0517(3) Uani d D 1 . .
    H H7 0.0882 0.2864 -0.0560 0.078 Uiso calc RD 1 . .
    C C7 0.26315(14) 0.30003(14) 0.02086(11) 0.0386(3) Uani d . 1 . .
    O O4 0.86845(10) 0.56302(11) 0.26990(9) 0.0500(3) Uani d . 1 . .
    C C5 0.49582(15) 0.28688(14) 0.12202(11) 0.0398(3) Uani d . 1 . .
    H H5 0.5711 0.2383 0.1543 0.048 Uiso calc R 1 . .
    C C6 0.37723(16) 0.22793(14) 0.07010(11) 0.0421(3) Uani d . 1 . .
    H H6 0.3727 0.1391 0.0677 0.051 Uiso calc R 1 . .
    C C15 1.02209(16) 0.7842(2) 0.32996(18) 0.0673(5) Uani d . 1 . .
    H H15A 1.0321 0.7309 0.3881 0.101 Uiso calc R 1 . .
    H H15B 1.0895 0.8486 0.3492 0.101 Uiso calc R 1 . .
    H H15C 1.0297 0.7329 0.2756 0.101 Uiso calc R 1 . .
    C C14 0.7299(2) 1.04398(18) 0.13328(16) 0.0595(5) Uani d . 1 . .
    H H14A 0.8034 0.9974 0.1290 0.089 Uiso calc R 1 . .
    H H14B 0.7526 1.1328 0.1453 0.089 Uiso calc R 1 . .
    H H14C 0.6557 1.0349 0.0700 0.089 Uiso calc R 1 . .
    C C16 0.8790(2) 0.4892(2) 0.35909(16) 0.0701(6) Uani d . 1 . .
    H H16A 0.8795 0.5457 0.4132 0.105 Uiso calc R 1 . .
    H H16B 0.9592 0.4406 0.3811 0.105 Uiso calc R 1 . .
    H H16C 0.8052 0.4321 0.3425 0.105 Uiso calc R 1 . .
    O O8 0.92795(15) 0.37653(18) 0.88918(14) 0.0695(4) Uani d . 1 . .
    H H15 0.862(4) 0.361(4) 0.905(3) 0.123(12) Uiso d . 1 . .
    H H16 0.912(3) 0.436(3) 0.860(2) 0.104(12) Uiso d . 1 . .
loop_
    _atom_site_aniso_label
    _atom_site_aniso_U_11
    _atom_site_aniso_U_22
    _atom_site_aniso_U_33
    _atom_site_aniso_U_12
    _atom_site_aniso_U_13
    _atom_site_aniso_U_23
    O5 0.0319(5) 0.0313(5) 0.0448(5) 0.0041(4) 0.0093(4) 0.0004(4)
    O1 0.0363(5) 0.0311(5) 0.0567(6) 0.0041(4) 0.0076(5) 0.0031(4)
    C11 0.0310(6) 0.0309(6) 0.0311(6) 0.0016(5) 0.0098(5) 0.0008(5)
    O6 0.0318(5) 0.0347(5) 0.0694(7) 0.0041(4) 0.0048(5) 0.0046(5)
    O2 0.0460(6) 0.0323(5) 0.0512(6) -0.0056(4) 0.0160(5) -0.0051(4)
    C2 0.0382(7) 0.0318(6) 0.0374(7) -0.0016(5) 0.0128(6) -0.0024(5)
    C12 0.0329(6) 0.0314(6) 0.0328(6) 0.0024(5) 0.0116(5) -0.0001(5)
    C10 0.0322(6) 0.0318(6) 0.0359(6) 0.0017(5) 0.0089(5) 0.0031(5)
    C13 0.0348(7) 0.0328(7) 0.0336(6) 0.0019(5) 0.0132(5) -0.0006(5)
    C4 0.0297(6) 0.0379(7) 0.0396(7) 0.0051(5) 0.0086(5) 0.0001(5)
    C8 0.0352(7) 0.0341(7) 0.0393(7) -0.0005(5) 0.0107(6) 0.0001(5)
    O3 0.0317(5) 0.0457(7) 0.0854(9) -0.0031(5) 0.0018(5) -0.0102(6)
    C3 0.0318(6) 0.0401(7) 0.0401(7) -0.0028(5) 0.0091(5) -0.0042(6)
    C9 0.0345(7) 0.0314(6) 0.0328(6) 0.0006(5) 0.0119(5) 0.0011(5)
    C1 0.0342(6) 0.0310(6) 0.0333(6) 0.0024(5) 0.0113(5) 0.0014(5)
    O7 0.0443(6) 0.0396(6) 0.0659(7) -0.0102(5) 0.0139(5) -0.0092(5)
    C7 0.0422(7) 0.0356(7) 0.0398(7) -0.0061(6) 0.0175(6) -0.0047(6)
    O4 0.0329(5) 0.0435(6) 0.0661(7) 0.0095(4) 0.0095(5) 0.0028(5)
    C5 0.0433(7) 0.0315(7) 0.0449(7) 0.0061(6) 0.0166(6) 0.0003(6)
    C6 0.0519(8) 0.0294(6) 0.0483(8) -0.0010(6) 0.0222(7) -0.0033(6)
    C15 0.0329(8) 0.0638(12) 0.0911(14) -0.0019(8) 0.0063(8) -0.0113(10)
    C14 0.0677(11) 0.0416(9) 0.0790(12) -0.0009(8) 0.0387(10) 0.0066(8)
    C16 0.0575(11) 0.0644(12) 0.0714(12) 0.0185(9) 0.0038(9) 0.0198(10)
    O8 0.0527(8) 0.0662(10) 0.0874(11) 0.0122(7) 0.0232(7) 0.0162(8)
_geom_special_details
;
 All esds (except the esd in the dihedral angle between two l.s. planes)
 are estimated using the full covariance matrix.  The cell esds are taken
 into account individually in the estimation of esds in distances, angles
 and torsion angles; correlations between esds in cell parameters are only
 used when they are defined by crystal symmetry.  An approximate (isotropic)
 treatment of cell esds is used for estimating esds involving l.s. planes.
;
loop_
    _geom_bond_atom_site_label_1
    _geom_bond_atom_site_label_2
    _geom_bond_site_symmetry_2
    _geom_bond_distance
    _geom_bond_publ_flag
    O5 C12 . 1.3623(16) ?
    O5 C13 . 1.3753(17) ?
    O1 C1 . 1.3523(16) ?
    O1 H1 . 0.8561 ?
    C11 C12 . 1.4040(18) ?
    C11 C1 . 1.4204(19) ?
    C11 C10 . 1.4402(18) ?
    O6 C10 . 1.2601(16) ?
    O2 C2 . 1.3820(17) ?
    O2 C14 . 1.426(2) ?
    C2 C1 . 1.3765(19) ?
    C2 C3 . 1.409(2) ?
    C12 C4 . 1.3979(19) ?
    C10 C9 . 1.4568(19) ?
    C13 C5 . 1.3919(19) ?
    C13 C9 . 1.3920(19) ?
    C4 O4 . 1.3779(16) ?
    C4 C3 . 1.400(2) ?
    C8 C7 . 1.3781(19) ?
    C8 C9 . 1.4057(19) ?
    C8 H8 . 0.9300 ?
    O3 C3 . 1.3567(17) ?
    O3 C15 . 1.402(2) ?
    O7 C7 . 1.3640(17) ?
    O7 H7 . 0.8336 ?
    C7 C6 . 1.401(2) ?
    O4 C16 . 1.437(2) ?
    C5 C6 . 1.375(2) ?
    C5 H5 . 0.9300 ?
    C6 H6 . 0.9300 ?
    C15 H15A . 0.9600 ?
    C15 H15B . 0.9600 ?
    C15 H15C . 0.9600 ?
    C14 H14A . 0.9600 ?
    C14 H14B . 0.9600 ?
    C14 H14C . 0.9600 ?
    C16 H16A . 0.9600 ?
    C16 H16B . 0.9600 ?
    C16 H16C . 0.9600 ?
    O8 H15 . 0.85(4) ?
    O8 H16 . 0.73(4) ?
loop_
    _geom_angle_atom_site_label_1
    _geom_angle_atom_site_label_2
    _geom_angle_atom_site_label_3
    _geom_angle_site_symmetry_1
    _geom_angle_site_symmetry_3
    _geom_angle
    _geom_angle_publ_flag
    C12 O5 C13 . . 119.33(10) ?
    C1 O1 H1 . . 109.5 ?
    C12 C11 C1 . . 118.04(12) ?
    C12 C11 C10 . . 120.44(12) ?
    C1 C11 C10 . . 121.51(12) ?
    C2 O2 C14 . . 111.49(12) ?
    C1 C2 O2 . . 120.20(12) ?
    C1 C2 C3 . . 120.75(13) ?
    O2 C2 C3 . . 119.05(12) ?
    O5 C12 C4 . . 115.67(12) ?
    O5 C12 C11 . . 121.75(12) ?
    C4 C12 C11 . . 122.58(13) ?
    O6 C10 C11 . . 121.83(12) ?
    O6 C10 C9 . . 121.87(12) ?
    C11 C10 C9 . . 116.31(12) ?
    O5 C13 C5 . . 116.43(12) ?
    O5 C13 C9 . . 122.92(12) ?
    C5 C13 C9 . . 120.65(13) ?
    O4 C4 C12 . . 119.65(13) ?
    O4 C4 C3 . . 122.26(12) ?
    C12 C4 C3 . . 117.91(12) ?
    C7 C8 C9 . . 120.33(13) ?
    C7 C8 H8 . . 119.8 ?
    C9 C8 H8 . . 119.8 ?
    C3 O3 C15 . . 124.13(14) ?
    O3 C3 C4 . . 126.78(13) ?
    O3 C3 C2 . . 112.65(13) ?
    C4 C3 C2 . . 120.57(12) ?
    C13 C9 C8 . . 119.08(12) ?
    C13 C9 C10 . . 119.11(12) ?
    C8 C9 C10 . . 121.79(12) ?
    O1 C1 C2 . . 119.35(12) ?
    O1 C1 C11 . . 120.54(12) ?
    C2 C1 C11 . . 120.10(12) ?
    C7 O7 H7 . . 109.5 ?
    O7 C7 C8 . . 123.07(14) ?
    O7 C7 C6 . . 117.39(13) ?
    C8 C7 C6 . . 119.54(13) ?
    C4 O4 C16 . . 114.94(13) ?
    C6 C5 C13 . . 119.48(14) ?
    C6 C5 H5 . . 120.3 ?
    C13 C5 H5 . . 120.3 ?
    C5 C6 C7 . . 120.84(13) ?
    C5 C6 H6 . . 119.6 ?
    C7 C6 H6 . . 119.6 ?
    O3 C15 H15A . . 109.5 ?
    O3 C15 H15B . . 109.5 ?
    H15A C15 H15B . . 109.5 ?
    O3 C15 H15C . . 109.5 ?
    H15A C15 H15C . . 109.5 ?
    H15B C15 H15C . . 109.5 ?
    O2 C14 H14A . . 109.5 ?
    O2 C14 H14B . . 109.5 ?
    H14A C14 H14B . . 109.5 ?
    O2 C14 H14C . . 109.5 ?
    H14A C14 H14C . . 109.5 ?
    H14B C14 H14C . . 109.5 ?
    O4 C16 H16A . . 109.5 ?
    O4 C16 H16B . . 109.5 ?
    H16A C16 H16B . . 109.5 ?
    O4 C16 H16C . . 109.5 ?
    H16A C16 H16C . . 109.5 ?
    H16B C16 H16C . . 109.5 ?
    H15 O8 H16 . . 106(3) ?
loop_
    _geom_torsion_atom_site_label_1
    _geom_torsion_atom_site_label_2
    _geom_torsion_atom_site_label_3
    _geom_torsion_atom_site_label_4
    _geom_torsion_site_symmetry_1
    _geom_torsion_site_symmetry_2
    _geom_torsion_site_symmetry_3
    _geom_torsion_site_symmetry_4
    _geom_torsion
    _geom_torsion_publ_flag
    C14 O2 C2 C1 . . . . -93.37(16) ?
    C14 O2 C2 C3 . . . . 87.18(17) ?
    C13 O5 C12 C4 . . . . -179.21(11) ?
    C13 O5 C12 C11 . . . . 1.25(19) ?
    C1 C11 C12 O5 . . . . -179.12(11) ?
    C10 C11 C12 O5 . . . . -0.6(2) ?
    C1 C11 C12 C4 . . . . 1.4(2) ?
    C10 C11 C12 C4 . . . . 179.86(12) ?
    C12 C11 C10 O6 . . . . 177.61(13) ?
    C1 C11 C10 O6 . . . . -4.0(2) ?
    C12 C11 C10 C9 . . . . -2.24(18) ?
    C1 C11 C10 C9 . . . . 176.19(12) ?
    C12 O5 C13 C5 . . . . -178.02(12) ?
    C12 O5 C13 C9 . . . . 1.24(19) ?
    O5 C12 C4 O4 . . . . 3.85(19) ?
    C11 C12 C4 O4 . . . . -176.61(12) ?
    O5 C12 C4 C3 . . . . 179.11(12) ?
    C11 C12 C4 C3 . . . . -1.4(2) ?
    C15 O3 C3 C4 . . . . 10.8(3) ?
    C15 O3 C3 C2 . . . . -169.68(17) ?
    O4 C4 C3 O3 . . . . -5.7(2) ?
    C12 C4 C3 O3 . . . . 179.12(14) ?
    O4 C4 C3 C2 . . . . 174.75(13) ?
    C12 C4 C3 C2 . . . . -0.4(2) ?
    C1 C2 C3 O3 . . . . -177.47(13) ?
    O2 C2 C3 O3 . . . . 1.98(19) ?
    C1 C2 C3 C4 . . . . 2.1(2) ?
    O2 C2 C3 C4 . . . . -178.45(12) ?
    O5 C13 C9 C8 . . . . 177.67(12) ?
    C5 C13 C9 C8 . . . . -3.1(2) ?
    O5 C13 C9 C10 . . . . -4.2(2) ?
    C5 C13 C9 C10 . . . . 175.03(12) ?
    C7 C8 C9 C13 . . . . 1.5(2) ?
    C7 C8 C9 C10 . . . . -176.60(13) ?
    O6 C10 C9 C13 . . . . -175.33(13) ?
    C11 C10 C9 C13 . . . . 4.52(19) ?
    O6 C10 C9 C8 . . . . 2.7(2) ?
    C11 C10 C9 C8 . . . . -177.40(12) ?
    O2 C2 C1 O1 . . . . -0.8(2) ?
    C3 C2 C1 O1 . . . . 178.70(12) ?
    O2 C2 C1 C11 . . . . 178.48(12) ?
    C3 C2 C1 C11 . . . . -2.1(2) ?
    C12 C11 C1 O1 . . . . 179.59(11) ?
    C10 C11 C1 O1 . . . . 1.1(2) ?
    C12 C11 C1 C2 . . . . 0.37(19) ?
    C10 C11 C1 C2 . . . . -178.10(12) ?
    C9 C8 C7 O7 . . . . -179.92(13) ?
    C9 C8 C7 C6 . . . . 0.9(2) ?
    C12 C4 O4 C16 . . . . -75.54(18) ?
    C3 C4 O4 C16 . . . . 109.41(18) ?
    O5 C13 C5 C6 . . . . -178.43(12) ?
    C9 C13 C5 C6 . . . . 2.3(2) ?
    C13 C5 C6 C7 . . . . 0.2(2) ?
    O7 C7 C6 C5 . . . . 179.03(13) ?
    C8 C7 C6 C5 . . . . -1.8(2) ?
loop_
    _geom_hbond_atom_site_label_D
    _geom_hbond_atom_site_label_H
    _geom_hbond_atom_site_label_A
    _geom_hbond_site_symmetry_D
    _geom_hbond_site_symmetry_H
    _geom_hbond_site_symmetry_A
    _geom_hbond_distance_DH
    _geom_hbond_distance_HA
    _geom_hbond_distance_DA
    _geom_hbond_angle_DHA
    _geom_hbond_publ_flag
    O8 H16 O2 4_575 4_575 . 0.73(3) 2.58(3) 3.091(2) 129.4 y
    O8 H16 O3 4_575 4_575 . 0.73(3) 2.46(3) 3.177(2) 167.3 y
    O8 H15 O6 3_666 3_666 . 0.84(5) 2.08(5) 2.923(2) 172.3 y
    O7 H7 O8 . . 1_454 0.83 1.88 2.706(2) 168.5 y
data_global
_journal_date_recd_electronic     2008-01-24
_journal_date_accepted     2008-02-19
_journal_name_full     'Acta Crystallographica, Section E'
_journal_year     2008
_journal_volume     64
_journal_issue      4
_journal_page_first     o651
_journal_page_last     o652
_journal_paper_category     QO
_journal_coeditor_code     NG2424
_publ_contact_author_name     'Liqing Chen'
_publ_contact_author_address
;
Laboratory for Structural Biology, Department of Chemistry,
 Graduate Programs of Biotechnology, Chemistry and Materials Science,
University of Alabama in Huntsville, AL 35899, USA
;
_publ_contact_author_email     chenlq@uah.edu
_publ_contact_author_fax     '1-256-824-3204'
_publ_contact_author_phone     '1-256-824-6278'
_publ_section_title
;
1,7-Dihydroxy-2,3,4-trimethoxy-9<i>H</i>-xanthen-9-one monohydrate from
<i>Halenia elliptica</i>
;
loop_
    _publ_author_name
    _publ_author_footnote
    _publ_author_address
    'Yu, Peizhong' .
;
Department of Chemistry of Natural Drugs
School of Pharmacy
Fudan University
Shanghai 200032
People's Republic of China
;
    'Shen, Xiaojuan' .
;
Department of Chemistry of Natural Drugs
School of Pharmacy
Fudan University
Shanghai 200032
People's Republic of China
;
    'Hu, Changqi' .
;
Department of Chemistry of Natural Drugs
School of Pharmacy
Fudan University
Shanghai 200032
People's Republic of China
;
    'Meehan, Edward J.' .
;
Laboratory for Structural Biology
Department of Chemistry
Graduate Programs of Biotechnology
Chemistry and Materials Science
University of Alabama
Huntsville
AL 35899
USA
;
    'Chen, Liqing' .
;
Laboratory for Structural Biology
Department of Chemistry
Graduate Programs of Biotechnology
Chemistry and Materials Science
University of Alabama
Huntsville
AL 35899
USA
;
