# Supplementary material for: 1,7-Dihydr­oxy-2,3,4-trimeth­oxy-9H-xanthen-9-one monohydrate from Halenia elliptica
Source: Acta Crystallogr Sect E Struct Rep Online. 2008 Mar 5;64(Pt 4):o651–2. doi: 10.1107/S1600536808004832 (PMC2960944; doi:10.1107/S1600536808004832)
Supplement: Supplementary file 2 [file e-64-0o651-Isup2.hkl]

# 
# h,k,l, Fc-squared, Fo-squared, sigma(Fo-squared) and status flag 
# 
data_I
_shelx_title ' Xanthonm in P2(1)/c' 
_shelx_refln_list_code          4 
_shelx_F_calc_maximum      335.61 
_exptl_crystal_F_000       704.00 
_reflns_d_resolution_high  0.7501 
 
loop_ 
 _symmetry_equiv_pos_as_xyz 
 'x, y, z' 
 '-x, y+1/2, -z+1/2' 
 '-x, -y, -z' 
 'x, -y-1/2, z-1/2' 
 
_cell_length_a    10.9272 
_cell_length_b    10.4511 
_cell_length_c    14.0201 
_cell_angle_alpha  90.000 
_cell_angle_beta  111.683 
_cell_angle_gamma  90.000 
 
_shelx_F_squared_multiplier     1.000 
 
loop_ 
 _refln_index_h 
 _refln_index_k 
 _refln_index_l 
 _refln_F_squared_calc 
 _refln_F_squared_meas 
 _refln_F_squared_sigma 
 _refln_observed_status 
   2   0   0      135.42      103.77      1.20 o 
   3   0   0        3.70        7.47      0.60 o 
   4   0   0      632.71      517.43     11.38 o 
   5   0   0     3009.16     2974.86     36.06 o 
   6   0   0      131.00      139.86      1.44 o 
   7   0   0       52.65       49.55      1.36 o 
   8   0   0     1041.33     1027.82     11.53 o 
   9   0   0       73.51       71.08      2.00 o 
  10   0   0       39.51       39.72      2.39 o 
  11   0   0        0.09       -0.30      1.19 o 
  12   0   0      152.23      143.37      4.78 o 
  13   0   0       64.79       76.15      3.88 o 
   1   1   0     8506.31     8077.20     96.79 o 
   2   1   0      608.76      662.16     25.67 o 
   3   1   0      196.50      175.04      5.04 o 
   4   1   0     1611.30     1663.37     34.80 o 
   5   1   0      564.48      479.91      8.92 o 
   6   1   0      188.52      208.43      3.54 o 
   7   1   0      274.02      267.38      4.89 o 
   8   1   0      615.59      590.85     14.38 o 
   9   1   0      450.91      412.09     10.04 o 
  10   1   0        0.49        0.50      0.69 o 
  11   1   0       11.43       10.97      1.15 o 
  12   1   0        4.54        5.72      1.27 o 
  13   1   0        0.07        0.60      2.09 o 
   0   2   0      242.33      268.27     46.26 o 
   1   2   0      378.84      336.24     17.11 o 
   2   2   0     1057.74     1030.01      7.80 o 
   3   2   0      989.63     1025.04     27.47 o 
   4   2   0     2385.25     2494.99    114.08 o 
   5   2   0       19.36       10.61      0.47 o 
   6   2   0       92.70       90.78      3.01 o 
   7   2   0        8.95        9.51      0.54 o 
   8   2   0       82.96       84.81      3.02 o 
   9   2   0       70.46       73.69      3.71 o 
  10   2   0        1.29        0.30      0.69 o 
  11   2   0        2.83        1.38      0.79 o 
  12   2   0       17.58       14.94      1.48 o 
  13   2   0        7.00       10.11      1.48 o 
   1   3   0      507.34      471.73     30.43 o 
   2   3   0       31.44       18.69      0.74 o 
   3   3   0     1569.70     1771.41     19.43 o 
   4   3   0     2437.86     2908.68     82.93 o 
   5   3   0      459.88      501.67     25.73 o 
   6   3   0       80.27       81.35      1.81 o 
   7   3   0        0.42        0.13      0.43 o 
   8   3   0       50.25       55.23      5.06 o 
   9   3   0        0.39       -0.50      0.69 o 
  10   3   0      135.17      143.36      3.14 o 
  11   3   0       11.82       13.38      1.79 o 
  12   3   0       43.27       48.22      3.73 o 
  13   3   0        3.01        2.99      1.79 o 
   0   4   0      878.34      912.97    144.19 o 
   1   4   0       16.71       16.63      2.02 o 
   2   4   0     1566.19     1605.40     40.81 o 
   3   4   0      119.14       96.75      0.93 o 
   4   4   0       24.66       43.20      1.99 o 
   5   4   0      112.44      171.65      5.68 o 
   6   4   0      633.65      690.20     41.14 o 
   7   4   0      300.44      297.23     15.53 o 
   8   4   0      158.50      157.12      8.81 o 
   9   4   0      243.64      206.74     13.15 o 
  10   4   0       53.33       49.44      2.99 o 
  11   4   0       11.96        9.13      1.36 o 
  12   4   0       88.37       99.19      2.85 o 
   1   5   0       11.43       13.26      1.72 o 
   2   5   0      694.86      799.04     36.29 o 
   3   5   0       45.81       51.86      1.80 o 
   4   5   0      188.36      204.71      2.54 o 
   5   5   0      260.48      245.91     11.66 o 
   6   5   0        0.06        0.30      0.63 o 
   7   5   0       36.30       26.63      1.36 o 
   8   5   0      335.67      278.95     17.93 o 
   9   5   0        3.44        1.99      0.93 o 
  10   5   0       11.09       11.65      1.79 o 
  11   5   0        2.20        2.09      1.06 o 
  12   5   0       23.66       22.47      1.79 o 
   0   6   0      114.28      179.68     26.59 o 
   1   6   0       33.93       37.20      3.06 o 
   2   6   0      210.73      224.32      8.55 o 
   3   6   0      514.38      533.25     24.23 o 
   4   6   0       40.65       36.26      2.09 o 
   5   6   0       70.48       74.67      1.90 o 
   6   6   0      205.12      218.25      3.17 o 
   7   6   0        4.86        3.76      0.93 o 
   8   6   0       39.17       30.18      1.94 o 
   9   6   0       43.85       36.46      1.94 o 
  10   6   0       99.28       99.39      4.78 o 
  11   6   0        2.43        2.24      1.27 o 
  12   6   0        1.02        0.90      1.79 o 
   1   7   0       91.38       93.42      9.01 o 
   2   7   0      116.63      119.85     12.25 o 
   3   7   0      284.50      284.84     16.29 o 
   4   7   0      211.16      221.01      6.87 o 
   5   7   0     1213.39     1303.83      8.69 o 
   6   7   0      297.06      299.00      3.80 o 
   7   7   0       67.18       62.25      3.88 o 
   8   7   0       74.96       75.06      4.33 o 
   9   7   0       13.87       12.18      1.36 o 
  10   7   0        3.22       -0.15      1.06 o 
  11   7   0        4.44        5.97      2.09 o 
   0   8   0       64.49       79.49      9.86 o 
   1   8   0       11.66        8.56      1.10 o 
   2   8   0        9.95       11.00      1.00 o 
   3   8   0      451.04      443.56     29.00 o 
   4   8   0     1089.81     1137.47     31.89 o 
   5   8   0      294.03      314.88      8.37 o 
   6   8   0        2.81        2.24      0.84 o 
   7   8   0       66.69       61.50      3.73 o 
   8   8   0       20.33       22.01      1.57 o 
   9   8   0        0.69       -0.15      1.06 o 
  10   8   0       13.23       22.10      2.69 o 
  11   8   0       25.11       40.01      2.99 o 
   1   9   0        1.56        1.55      0.56 o 
   2   9   0       35.44       23.02      2.68 o 
   3   9   0       83.41       76.54      8.04 o 
   4   9   0       40.97       41.94      2.39 o 
   5   9   0       22.72       23.00      1.48 o 
   6   9   0       33.93       38.40      1.79 o 
   7   9   0      110.36      122.17      2.96 o 
   8   9   0        0.31       -0.15      1.06 o 
   9   9   0       52.06       59.36      2.42 o 
  10   9   0       80.62      113.78      4.78 o 
   0  10   0      226.89      165.81      4.18 o 
   1  10   0      456.33      312.75      4.78 o 
   2  10   0       73.62       56.77      6.76 o 
   3  10   0       31.80       29.27      3.80 o 
   4  10   0      119.46      108.73     11.83 o 
   5  10   0       17.75       18.51      1.64 o 
   6  10   0       28.17       34.98      1.90 o 
   7  10   0        0.18       -0.30      1.06 o 
   8  10   0       24.96       31.35      2.00 o 
   9  10   0        8.26       14.63      2.39 o 
   1  11   0      146.99      120.69      6.42 o 
   2  11   0       32.43       29.12      1.69 o 
   3  11   0       66.76       63.47      5.17 o 
   4  11   0        8.63       11.41      2.09 o 
   5  11   0        0.89       -0.10      0.86 o 
   6  11   0       39.61       47.75      2.21 o 
   7  11   0       15.71       22.27      1.90 o 
   8  11   0        6.95       14.03      2.39 o 
   0  12   0        7.21       11.05      1.79 o 
   1  12   0        0.07       -0.43      1.19 o 
   2  12   0       37.45       38.54      2.24 o 
   3  12   0       51.96       55.79      6.12 o 
   4  12   0       14.44       17.34      2.05 o 
   5  12   0       10.79       15.20      1.75 o 
   6  12   0        0.27        1.25      1.08 o 
   1  13   0        5.20        8.96      1.36 o 
   2  13   0        7.49        9.59      1.48 o 
   3  13   0       19.40       25.81      1.90 o 
   4  13   0        2.86        2.24      2.24 o 
 -13   1   1       47.28       52.21      2.32 o 
 -12   1   1        0.19        0.60      1.19 o 
 -11   1   1        0.01        0.23      1.04 o 
 -10   1   1       72.54       63.48      2.85 o 
  -9   1   1     2662.94     2511.76     53.95 o 
  -8   1   1      498.41      472.40     10.66 o 
  -7   1   1       87.76       90.81      2.46 o 
  -6   1   1      520.70      510.50      8.04 o 
  -5   1   1      836.72      847.20     40.36 o 
  -4   1   1     2607.10     2632.64    123.53 o 
  -3   1   1      535.30      523.23     19.34 o 
  -2   1   1       45.28       49.62      2.10 o 
  -1   1   1      141.34      178.19     11.67 o 
   0   1   1     2985.10     3115.97     26.68 o 
   1   1   1     1369.30     1433.20     43.42 o 
   2   1   1      722.50      716.65     19.33 o 
   3   1   1     4117.70     4324.26     86.83 o 
   4   1   1     2314.93     2332.26     40.84 o 
   5   1   1      342.62      375.13      7.66 o 
   6   1   1        1.56        3.65      0.35 o 
   7   1   1      699.28      674.83     11.81 o 
   8   1   1       68.40       65.15      1.26 o 
   9   1   1       43.14       37.69      1.26 o 
  10   1   1      107.68       98.09      2.79 o 
  11   1   1        0.50        1.94      1.06 o 
  12   1   1       11.38       14.31      1.48 o 
  13   1   1       36.91       34.35      2.11 o 
 -13   2   1       13.14       13.15      1.69 o 
 -12   2   1       39.11       33.66      1.55 o 
 -11   2   1       49.23       46.21      1.55 o 
 -10   2   1       85.75       76.53      2.13 o 
  -9   2   1        0.42        1.05      1.64 o 
  -8   2   1       13.83       15.35      1.11 o 
  -7   2   1       37.50       27.86      0.77 o 
  -6   2   1      770.18      845.84     38.71 o 
  -5   2   1     1075.55     1308.93     73.52 o 
  -4   2   1      985.23     1016.76     48.39 o 
  -3   2   1      455.59      484.15     20.92 o 
  -2   2   1     2233.09     2146.60     96.52 o 
  -1   2   1      885.85      749.23     26.00 o 
   0   2   1       95.30       85.48      7.20 o 
   1   2   1      682.68      707.35     46.72 o 
   2   2   1      863.57      915.37      3.71 o 
   3   2   1     1746.73     1923.75     30.40 o 
   4   2   1       45.30       54.38      1.43 o 
   5   2   1       39.58       33.05      0.95 o 
   6   2   1       20.29       24.70      0.87 o 
   7   2   1        0.00        0.27      0.40 o 
   8   2   1      289.79      269.42     12.00 o 
   9   2   1      453.29      422.43     18.52 o 
  10   2   1       12.22       13.16      1.03 o 
  11   2   1        0.72       -0.21      0.79 o 
  12   2   1       92.75       97.43      5.82 o 
  13   2   1       12.20       14.50      1.69 o 
 -13   3   1       27.11       28.42      1.90 o 
 -12   3   1       25.68       28.76      2.09 o 
 -11   3   1        3.71        3.88      1.06 o 
 -10   3   1      109.31       96.05      2.51 o 
  -9   3   1       59.61       43.56      3.46 o 
  -8   3   1       92.63       71.56      5.03 o 
  -7   3   1      103.27       85.03      4.83 o 
  -6   3   1      128.74      139.65      7.50 o 
  -5   3   1     4275.45     4763.17    148.68 o 
  -4   3   1      872.25     1180.76     31.13 o 
  -3   3   1     3180.02     3150.31     29.31 o 
  -2   3   1      838.24      828.49     14.30 o 
  -1   3   1     2773.51     2674.57    147.30 o 
   0   3   1     2516.54     2343.90    186.80 o 
   1   3   1      113.67      110.23      7.26 o 
   2   3   1     2147.92     2172.20    105.06 o 
   3   3   1     2552.72     2812.97     13.00 o 
   4   3   1      425.91      557.83     12.25 o 
   5   3   1      387.57      408.19      8.84 o 
   6   3   1        0.28        0.34      0.43 o 
   7   3   1      311.76      290.87     14.21 o 
   8   3   1       80.81       70.60      4.33 o 
   9   3   1       13.76        9.00      1.06 o 
  10   3   1       32.55       29.15      1.57 o 
  11   3   1       10.43       10.71      1.36 o 
  12   3   1        1.37        1.49      3.28 o 
 -13   4   1       79.57       85.45      2.96 o 
 -12   4   1        4.88        5.76      1.27 o 
 -11   4   1        0.00        0.17      0.93 o 
 -10   4   1        4.84        2.69      1.06 o 
  -9   4   1       74.00       67.07     11.80 o 
  -8   4   1      257.64      254.25     11.21 o 
  -7   4   1      221.84      249.38     14.04 o 
  -6   4   1      166.08      190.61      8.37 o 
  -5   4   1       40.91       44.68      0.87 o 
  -4   4   1      154.89      213.79      2.64 o 
  -3   4   1      333.88      296.10      1.74 o 
  -2   4   1      712.43      676.36     25.00 o 
  -1   4   1     7394.90     7111.39    594.57 o 
   0   4   1      494.24      456.26     41.36 o 
   1   4   1      128.92      137.42      9.23 o 
   2   4   1      360.48      352.37     28.72 o 
   3   4   1       13.71       14.23      0.72 o 
   4   4   1      305.66      371.62      3.17 o 
   5   4   1      109.42      104.39      3.88 o 
   6   4   1       81.75       84.05      2.77 o 
   7   4   1        0.79        2.60      0.52 o 
   8   4   1       67.87       53.57      2.99 o 
   9   4   1      204.06      165.90      5.68 o 
  10   4   1        2.67        2.09      1.06 o 
  11   4   1        0.74        0.75      1.06 o 
  12   4   1       10.86       14.20      1.69 o 
 -12   5   1        5.01        3.28      1.27 o 
 -11   5   1        3.03        2.39      1.06 o 
 -10   5   1       42.70       39.58      1.90 o 
  -9   5   1       14.98       14.06      1.27 o 
  -8   5   1       25.71       25.23      1.48 o 
  -7   5   1      141.82      152.10      5.97 o 
  -6   5   1      378.21      397.91      8.07 o 
  -5   5   1        4.13        4.95      0.90 o 
  -4   5   1      161.26      179.77      2.06 o 
  -3   5   1       32.80       24.36      1.31 o 
  -2   5   1      332.78      300.97     12.86 o 
  -1   5   1       31.95       42.67      3.75 o 
   0   5   1      221.01      239.49     21.23 o 
   1   5   1     3333.06     3716.68    271.35 o 
   2   5   1      233.14      255.63     11.71 o 
   3   5   1      449.83      408.03     26.47 o 
   4   5   1      694.57      660.61      4.55 o 
   5   5   1      102.58      152.13     19.56 o 
   6   5   1      290.35      331.61      3.74 o 
   7   5   1        5.40        3.12      0.61 o 
   8   5   1        2.95        0.15      0.61 o 
   9   5   1       38.22       46.84      4.33 o 
  10   5   1        1.14        0.93      1.05 o 
  11   5   1        2.73        2.28      1.19 o 
  12   5   1       15.27       16.12      2.39 o 
 -12   6   1        0.30        1.19      1.79 o 
 -11   6   1       10.68       17.92      2.39 o 
 -10   6   1       34.11       32.29      1.94 o 
  -9   6   1       31.11       27.38      2.69 o 
  -8   6   1      103.93      101.59      7.32 o 
  -7   6   1       49.04       49.35      1.79 o 
  -6   6   1       62.68       67.50      1.90 o 
  -5   6   1       53.33       51.21      2.69 o 
  -4   6   1        0.30        0.15      0.45 o 
  -3   6   1      139.42      146.29      2.16 o 
  -2   6   1        1.56        1.85      0.72 o 
  -1   6   1        7.42       11.96      0.86 o 
   0   6   1      404.04      508.61     43.16 o 
   1   6   1       19.88       23.96      1.94 o 
   2   6   1      230.53      223.12     10.10 o 
   3   6   1        5.49        1.94      0.63 o 
   4   6   1      147.71      170.98      4.18 o 
   5   6   1     1354.56     1441.71      7.63 o 
   6   6   1        9.87       10.67      1.94 o 
   7   6   1      727.85      683.38     41.88 o 
   8   6   1       90.19       67.57      6.12 o 
   9   6   1       38.03       32.55      1.69 o 
  10   6   1        4.16        2.80      1.15 o 
  11   6   1        9.59       10.62      1.48 o 
 -11   7   1       32.73       38.70      2.11 o 
 -10   7   1        2.32        3.43      1.27 o 
  -9   7   1        5.65        4.11      1.79 o 
  -8   7   1       15.26       13.73      2.09 o 
  -7   7   1        0.03       -0.45      0.84 o 
  -6   7   1      397.23      400.00     10.46 o 
  -5   7   1      228.65      235.62      3.27 o 
  -4   7   1      366.57      373.84     15.39 o 
  -3   7   1      529.53      485.33     34.25 o 
  -2   7   1       83.97       81.75      5.99 o 
  -1   7   1      294.66      290.44     24.32 o 
   0   7   1       19.52       26.17      2.67 o 
   1   7   1       38.64       32.72      2.37 o 
   2   7   1      207.26      230.20     23.90 o 
   3   7   1     1011.05      994.43     81.31 o 
   4   7   1     2304.83     2370.81    123.82 o 
   5   7   1     1341.81     1369.75      7.84 o 
   6   7   1        3.43        7.55      3.73 o 
   7   7   1       67.46       69.59      2.11 o 
   8   7   1       21.13       18.07      2.08 o 
   9   7   1       14.92       10.90      1.48 o 
  10   7   1       18.26       18.72      2.54 o 
  11   7   1       15.25       23.89      2.69 o 
 -11   8   1       18.81       24.78      2.99 o 
 -10   8   1        0.20        1.38      1.15 o 
  -9   8   1        0.48        3.70      2.54 o 
  -8   8   1       17.12       16.93      1.79 o 
  -7   8   1        0.91        0.30      0.84 o 
  -6   8   1        1.32        0.90      0.84 o 
  -5   8   1       16.82       17.25      1.36 o 
  -4   8   1     1714.73     1767.63     12.00 o 
  -3   8   1      649.56      727.50      7.48 o 
  -2   8   1      231.02      210.69     18.53 o 
  -1   8   1       18.26       18.24      1.51 o 
   0   8   1        1.53        2.44      0.45 o 
   1   8   1       70.57       52.26      6.26 o 
   2   8   1       52.96       41.57      3.18 o 
   3   8   1      355.87      365.59     24.81 o 
   4   8   1      766.11      810.10     33.21 o 
   5   8   1      153.87      148.02      2.85 o 
   6   8   1        0.16       -0.72      0.72 o 
   7   8   1        0.60       -0.15      0.84 o 
   8   8   1       36.70       42.89      2.00 o 
   9   8   1        8.12       10.02      1.48 o 
  10   8   1       12.79       12.84      2.39 o 
 -10   9   1       44.23       59.43      3.58 o 
  -9   9   1       45.28       59.58      2.32 o 
  -8   9   1        5.96        3.85      2.24 o 
  -7   9   1        0.95       -1.06      1.06 o 
  -6   9   1        2.29        1.16      1.64 o 
  -5   9   1        1.75        0.15      0.84 o 
  -4   9   1       10.89       16.83      2.24 o 
  -3   9   1        7.33        6.43      0.95 o 
  -2   9   1       39.31       36.78      3.88 o 
  -1   9   1       46.19       39.88      5.32 o 
   0   9   1        1.00        2.28      0.56 o 
   1   9   1      104.89       70.98      5.47 o 
   2   9   1        1.05        1.52      0.61 o 
   3   9   1      396.03      389.57     32.22 o 
   4   9   1       14.38       11.94      1.27 o 
   5   9   1       12.81       11.54      1.27 o 
   6   9   1        0.36        0.00      0.84 o 
   7   9   1       38.78       44.20      1.90 o 
   8   9   1        3.17        2.33      1.15 o 
   9   9   1        0.17        1.19      1.79 o 
  10   9   1        0.86        0.90      1.79 o 
  -9  10   1       14.09       20.01      2.69 o 
  -8  10   1       50.27       57.04      2.32 o 
  -7  10   1       10.43       14.48      1.94 o 
  -6  10   1      131.07      157.89      3.38 o 
  -5  10   1        2.33        2.24      1.06 o 
  -4  10   1        0.00        1.26      0.74 o 
  -3  10   1       30.15       29.12      3.06 o 
  -2  10   1       77.46       55.64      5.79 o 
  -1  10   1      169.70      115.81      2.54 o 
   0  10   1       74.20       56.75      1.90 o 
   1  10   1      122.81       96.73      9.42 o 
   2  10   1        4.44        2.91      0.69 o 
   3  10   1       13.54       14.65      1.12 o 
   4  10   1       25.13       24.36      2.07 o 
   5  10   1       13.08       17.32      1.48 o 
   6  10   1       15.38       19.57      1.69 o 
   7  10   1        4.06        3.77      1.19 o 
   8  10   1        0.01       -1.79      1.79 o 
   9  10   1        0.23        1.19      2.09 o 
  -8  11   1      148.48      181.90      5.67 o 
  -7  11   1       15.74       17.79      2.54 o 
  -6  11   1       30.22       35.39      3.73 o 
  -5  11   1        0.36       -0.30      0.79 o 
  -4  11   1        0.67        2.45      1.21 o 
  -3  11   1        0.64       -0.60      0.84 o 
  -2  11   1       55.52       51.08      1.90 o 
  -1  11   1        9.39        6.79      1.19 o 
   0  11   1       31.23       21.20      1.48 o 
   1  11   1        0.90        0.60      0.84 o 
   2  11   1       35.08       27.95      1.79 o 
   3  11   1       11.71       13.00      1.16 o 
   4  11   1       11.55       12.39      1.14 o 
   5  11   1        0.69       -0.80      0.86 o 
   6  11   1        9.15       14.69      4.33 o 
   7  11   1        0.00        0.90      1.79 o 
  -7  12   1       31.14       36.43      3.28 o 
  -6  12   1       63.10       69.86      8.59 o 
  -5  12   1       67.71       83.55      8.18 o 
  -4  12   1        3.49        1.34      1.06 o 
  -3  12   1       75.80       73.85      5.52 o 
  -2  12   1        2.30        1.00      0.93 o 
  -1  12   1       45.52       37.65      2.54 o 
   0  12   1       20.52       17.47      1.48 o 
   1  12   1        1.41        2.09      1.06 o 
   2  12   1        4.46        5.86      1.27 o 
   3  12   1       36.81       40.71      3.73 o 
   4  12   1       87.71      101.94      9.55 o 
   5  12   1        0.04       -0.07      0.97 o 
   6  12   1       15.44       21.34      3.88 o 
  -5  13   1       13.73       14.86      2.24 o 
  -4  13   1       26.77       25.22      2.54 o 
  -3  13   1        0.10       -0.27      1.34 o 
  -2  13   1        0.04        0.15      1.06 o 
  -1  13   1        0.38       -0.23      0.93 o 
   0  13   1       14.01       11.05      1.79 o 
   1  13   1       16.33       18.64      2.24 o 
   2  13   1       38.10       38.67      2.11 o 
   3  13   1       21.01       23.32      2.99 o 
   4  13   1       13.09       13.01      1.69 o 
 -14   0   2        3.28        4.18      1.79 o 
 -13   0   2       14.57       15.83      2.39 o 
 -12   0   2       12.05       12.54      2.09 o 
 -11   0   2       79.67       75.56      3.29 o 
 -10   0   2       13.88       14.19      1.27 o 
  -9   0   2     3211.36     2910.09     10.99 o 
  -8   0   2        0.45        0.36      0.50 o 
  -7   0   2       69.03       50.19      1.36 o 
  -6   0   2      391.70      409.99     21.83 o 
  -5   0   2      272.91      311.43     15.55 o 
  -4   0   2      338.68      423.51     20.94 o 
  -3   0   2     5133.62     5363.62     19.86 o 
  -2   0   2     1017.26      997.33      5.13 o 
   0   0   2     4630.18     4487.55     22.22 o 
   1   0   2     1912.64     1998.74    101.97 o 
   2   0   2     2183.02     2207.99     47.39 o 
   3   0   2     2632.98     2620.69     53.54 o 
   4   0   2       47.52       52.26      1.34 o 
   5   0   2        0.72        1.19      0.34 o 
   6   0   2       28.72       41.65      1.79 o 
   7   0   2     1888.00     1802.90     31.32 o 
   8   0   2       80.90       69.70      2.24 o 
   9   0   2      149.17      141.29      3.88 o 
  10   0   2        4.56        5.67      1.49 o 
  11   0   2       18.73       18.51      2.39 o 
  12   0   2       50.97       52.86      3.28 o 
 -14   1   2       17.59       17.62      2.69 o 
 -13   1   2      151.65      146.71      3.48 o 
 -12   1   2        0.62        1.19      1.06 o 
 -11   1   2       15.40       16.04      1.14 o 
 -10   1   2      501.30      462.74      3.91 o 
  -9   1   2      481.21      449.90      7.64 o 
  -8   1   2        5.15        4.49      0.51 o 
  -7   1   2      169.87      204.72      9.23 o 
  -6   1   2        4.55        4.93      0.36 o 
  -5   1   2      259.10      322.12     11.51 o 
  -4   1   2      804.08      868.80     28.30 o 
  -3   1   2       27.09       33.13      1.30 o 
  -2   1   2        2.60        2.82      0.55 o 
  -1   1   2     4607.30     4713.22     67.39 o 
   0   1   2     1255.40     1299.51     26.48 o 
   1   1   2       10.62       11.77      0.67 o 
   2   1   2      192.02      210.65      6.38 o 
   3   1   2       40.82       52.34      1.37 o 
   4   1   2       15.45       16.42      0.40 o 
   5   1   2       12.78       22.86      0.49 o 
   6   1   2      195.22      183.77      3.30 o 
   7   1   2      102.17      106.36      1.69 o 
   8   1   2     2142.94     2116.09     59.01 o 
   9   1   2       26.68       30.12      1.28 o 
  10   1   2        0.02       -0.30      1.19 o 
  11   1   2       75.54       69.88      2.32 o 
  12   1   2       95.93      106.49      2.96 o 
 -13   2   2        0.00        4.37      1.34 o 
 -12   2   2       16.67       18.29      1.95 o 
 -11   2   2        0.09       -0.30      0.69 o 
 -10   2   2      197.76      176.36      8.71 o 
  -9   2   2      617.82      576.48     21.96 o 
  -8   2   2       70.14       72.60      2.80 o 
  -7   2   2      156.35      156.20      6.55 o 
  -6   2   2     1103.44     1221.00     64.22 o 
  -5   2   2     2405.63     2578.52    123.86 o 
  -4   2   2       48.84       43.79      2.02 o 
  -3   2   2     1228.56     1304.82     45.77 o 
  -2   2   2     9944.19    10009.75    108.70 o 
  -1   2   2      190.00      202.49     13.82 o 
   0   2   2     3063.00     2896.50    240.54 o 
   1   2   2      947.30      936.85     27.28 o 
   2   2   2      250.59      208.69      7.84 o 
   3   2   2     2869.72     3128.72    114.74 o 
   4   2   2     4761.99     5207.74    174.08 o 
   5   2   2      126.85      121.65      3.46 o 
   6   2   2       47.24       55.92      2.23 o 
   7   2   2      902.58      931.51     34.22 o 
   8   2   2        8.88       10.64      1.58 o 
   9   2   2       10.91        8.45      0.86 o 
  10   2   2       40.39       37.37      1.43 o 
  11   2   2        8.42        6.69      1.27 o 
  12   2   2       11.85       14.74      1.64 o 
 -13   3   2        0.16        3.14      1.27 o 
 -12   3   2        2.72        2.04      1.15 o 
 -11   3   2       52.09       43.48      1.90 o 
 -10   3   2      113.89       96.81      2.52 o 
  -9   3   2       55.27       52.98      4.62 o 
  -8   3   2      230.60      223.37     11.73 o 
  -7   3   2       39.85       38.83      2.39 o 
  -6   3   2        2.62        6.82      2.31 o 
  -5   3   2     3111.26     3450.38    170.30 o 
  -4   3   2      132.66      149.07     10.07 o 
  -3   3   2      595.73      594.76     10.55 o 
  -2   3   2      447.17      440.21      8.27 o 
  -1   3   2      934.21      892.74     54.95 o 
   0   3   2      914.86      752.14     49.34 o 
   1   3   2      680.75      591.22     34.33 o 
   2   3   2     4449.46     4574.95    130.03 o 
   3   3   2     3003.22     3396.93     12.26 o 
   4   3   2       65.99       82.47      2.28 o 
   5   3   2       34.81       35.59      2.17 o 
   6   3   2      166.79      182.89     10.15 o 
   7   3   2       90.86       81.96      2.86 o 
   8   3   2        4.25        1.94      0.84 o 
   9   3   2      304.12      286.10      3.90 o 
  10   3   2        0.07        0.70      1.79 o 
  11   3   2        0.70        0.45      1.06 o 
  12   3   2        1.44       -0.60      1.79 o 
 -13   4   2        0.64        2.09      1.27 o 
 -12   4   2        6.07        7.57      1.36 o 
 -11   4   2        8.87        6.86      1.19 o 
 -10   4   2       24.41       20.97      1.48 o 
  -9   4   2       62.69       51.05      2.24 o 
  -8   4   2       24.38       17.47      1.27 o 
  -7   4   2       17.21       17.63      1.94 o 
  -6   4   2       12.14       23.44      1.44 o 
  -5   4   2      903.25      982.52     28.85 o 
  -4   4   2      495.99      486.50     10.08 o 
  -3   4   2     1844.70     1695.48     15.00 o 
  -2   4   2      437.63      481.49     15.88 o 
  -1   4   2      117.26       85.39      5.35 o 
   0   4   2      699.56      738.50     53.73 o 
   1   4   2      513.71      437.95     27.31 o 
   2   4   2        2.72        6.09      0.60 o 
   3   4   2      134.25      158.80      2.11 o 
   4   4   2      345.78      455.24      9.57 o 
   5   4   2      155.67      173.00      8.52 o 
   6   4   2        0.01       -0.09      0.43 o 
   7   4   2        4.18        4.19      0.69 o 
   8   4   2      141.38      116.48      8.03 o 
   9   4   2        1.98        0.60      0.84 o 
  10   4   2       38.93       38.54      1.90 o 
  11   4   2        2.37        2.04      1.15 o 
  12   4   2       26.27       25.68      2.00 o 
 -13   5   2       16.68       18.22      2.69 o 
 -12   5   2        1.12        1.30      1.15 o 
 -11   5   2        3.09        1.94      1.34 o 
 -10   5   2       49.22       42.76      3.88 o 
  -9   5   2      253.77      244.28     14.49 o 
  -8   5   2       94.46       85.97      4.63 o 
  -7   5   2        0.16        1.62      0.72 o 
  -6   5   2       34.35       29.51      1.64 o 
  -5   5   2        6.69       13.60      0.81 o 
  -4   5   2        0.85        0.30      0.28 o 
  -3   5   2        8.11        6.78      0.51 o 
  -2   5   2      632.81      760.00     37.16 o 
  -1   5   2     6449.90     6579.56    534.73 o 
   0   5   2     3757.49     3932.38    285.43 o 
   1   5   2        1.64        3.17      0.52 o 
   2   5   2       18.66       11.12      0.90 o 
   3   5   2      617.58      666.52     17.21 o 
   4   5   2      112.02      106.51      2.00 o 
   5   5   2       33.22       38.83      1.48 o 
   6   5   2        0.01       -0.40      0.52 o 
   7   5   2      239.02      191.02     13.08 o 
   8   5   2       39.71       39.43      2.96 o 
   9   5   2       31.15       29.26      1.69 o 
  10   5   2        5.25        4.45      1.79 o 
  11   5   2        1.15       -0.30      1.06 o 
 -12   6   2        1.54        1.79      1.79 o 
 -11   6   2        0.08        1.11      1.15 o 
 -10   6   2       12.08       11.08      1.27 o 
  -9   6   2       26.92       21.36      2.54 o 
  -8   6   2      123.05      117.62      3.14 o 
  -7   6   2      526.46      525.32      7.62 o 
  -6   6   2      139.56      150.67      2.99 o 
  -5   6   2        4.33        6.51      0.84 o 
  -4   6   2      102.85      104.26      5.68 o 
  -3   6   2        0.32        4.00      1.44 o 
  -2   6   2     1128.93     1146.48     49.19 o 
  -1   6   2        3.28        3.74      1.08 o 
   0   6   2      971.80      973.27     80.06 o 
   1   6   2        8.86       16.76      1.65 o 
   2   6   2      143.60      143.58     12.25 o 
   3   6   2       13.37       13.15      1.06 o 
   4   6   2      158.66      140.64      3.44 o 
   5   6   2      955.76     1052.07     17.96 o 
   6   6   2       68.37       60.49      1.90 o 
   7   6   2      153.27      128.22      8.26 o 
   8   6   2       15.90       16.05      1.14 o 
   9   6   2        3.84        2.03      1.79 o 
  10   6   2        3.91        4.98      1.27 o 
  11   6   2       14.55       23.59      2.69 o 
 -12   7   2        5.14        3.28      1.79 o 
 -11   7   2       19.81       20.98      1.79 o 
 -10   7   2        0.52        0.52      2.54 o 
  -9   7   2       23.15       18.63      1.49 o 
  -8   7   2       33.19       32.57      1.69 o 
  -7   7   2       10.41        7.62      1.06 o 
  -6   7   2      808.72      818.67     21.10 o 
  -5   7   2       46.49       45.39      1.69 o 
  -4   7   2      469.29      472.93     12.71 o 
  -3   7   2      248.32      230.41      6.27 o 
  -2   7   2      167.96      165.92      9.83 o 
  -1   7   2       23.23       33.47      3.10 o 
   0   7   2      500.89      468.83     41.40 o 
   1   7   2        0.04        0.04      0.38 o 
   2   7   2      448.06      434.86     44.55 o 
   3   7   2       81.90       77.47      5.67 o 
   4   7   2      201.37      209.05      3.73 o 
   5   7   2       60.97       59.45      1.90 o 
   6   7   2       34.61       34.57      1.69 o 
   7   7   2       62.28       62.71      4.33 o 
   8   7   2        1.44       -0.20      0.69 o 
   9   7   2        1.33        3.20      1.15 o 
  10   7   2       25.13       25.68      1.90 o 
  11   7   2        4.65        4.48      2.09 o 
 -11   8   2        0.19       -0.30      1.79 o 
 -10   8   2       58.96       63.13      2.42 o 
  -9   8   2        7.63        6.40      1.27 o 
  -8   8   2        3.81        4.49      1.06 o 
  -7   8   2       11.10       11.06      1.27 o 
  -6   8   2       17.11       17.07      1.48 o 
  -5   8   2      710.74      710.65      5.71 o 
  -4   8   2     1281.42     1238.99     25.02 o 
  -3   8   2        1.86        2.40      1.34 o 
  -2   8   2      365.08      350.52     35.27 o 
  -1   8   2       51.79       48.67      3.19 o 
   0   8   2       29.92       23.97      2.76 o 
   1   8   2       70.00       73.25      4.52 o 
   2   8   2      849.67      768.57     63.34 o 
   3   8   2     2056.36     2149.36    147.41 o 
   4   8   2       21.90       21.23      1.94 o 
   5   8   2        0.35       -0.47      0.72 o 
   6   8   2        0.53        1.76      1.64 o 
   7   8   2        8.20       10.11      1.27 o 
   8   8   2       78.09       75.66      2.49 o 
   9   8   2        1.72        3.58      1.64 o 
  10   8   2        6.55       12.54      2.39 o 
 -10   9   2        7.78        7.76      2.09 o 
  -9   9   2        1.85        1.94      1.27 o 
  -8   9   2       20.48       27.99      2.39 o 
  -7   9   2        0.00        0.15      1.06 o 
  -6   9   2       25.35       25.51      1.57 o 
  -5   9   2      265.75      256.21      5.68 o 
  -4   9   2       14.69       13.90      1.27 o 
  -3   9   2       58.02       48.38      3.31 o 
  -2   9   2        0.50        0.30      0.52 o 
  -1   9   2       94.15       92.78      2.11 o 
   0   9   2       34.32       30.30      3.90 o 
   1   9   2      198.66      169.00     13.85 o 
   2   9   2        2.10        1.59      0.75 o 
   3   9   2      339.15      313.75     26.78 o 
   4   9   2       71.06       67.21      2.11 o 
   5   9   2       29.26       34.70      1.69 o 
   6   9   2        9.49       13.13      1.48 o 
   7   9   2       21.27       26.14      1.69 o 
   8   9   2       10.16       15.14      1.26 o 
   9   9   2       30.22       42.10      3.28 o 
  -9  10   2        1.24        2.09      2.09 o 
  -8  10   2       45.39       58.74      2.42 o 
  -7  10   2        0.09        0.60      1.06 o 
  -6  10   2      125.00      140.56      5.08 o 
  -5  10   2        1.68        2.69      1.06 o 
  -4  10   2        0.52       -0.15      1.02 o 
  -3  10   2       22.51       19.00      1.72 o 
  -2  10   2       62.72       49.99      2.39 o 
  -1  10   2       89.38       68.17      2.00 o 
   0  10   2       44.00       30.47      2.24 o 
   1  10   2        5.38        9.37      1.86 o 
   2  10   2        4.19        2.09      0.69 o 
   3  10   2        0.91        1.19      0.74 o 
   4  10   2        4.65        5.99      0.97 o 
   5  10   2       53.30       54.39      2.11 o 
   6  10   2        2.97        4.48      1.27 o 
   7  10   2        2.90        6.50      1.64 o 
   8  10   2        2.06        0.30      1.79 o 
  -8  11   2       49.29       56.74      3.58 o 
  -7  11   2        8.35       13.74      2.39 o 
  -6  11   2        0.12        0.15      1.06 o 
  -5  11   2       65.89       69.00      5.92 o 
  -4  11   2        9.15        8.63      2.39 o 
  -3  11   2       26.35       23.04      1.57 o 
  -2  11   2       29.95       23.99      1.57 o 
  -1  11   2        0.08        0.15      0.84 o 
   0  11   2       47.95       34.50      1.69 o 
   1  11   2        1.21        1.06      0.93 o 
   2  11   2       35.01       27.77      2.60 o 
   3  11   2       48.83       51.94      4.09 o 
   4  11   2        5.60        5.51      0.97 o 
   5  11   2       31.58       36.82      2.30 o 
   6  11   2       15.51       18.01      1.79 o 
   7  11   2       67.66       94.37      4.18 o 
  -7  12   2       29.03       29.26      4.78 o 
  -6  12   2       15.42       21.56      4.33 o 
  -5  12   2       31.52       30.08      3.58 o 
  -4  12   2        3.89        3.31      1.34 o 
  -3  12   2        2.18        4.63      1.27 o 
  -2  12   2        5.10        5.37      1.06 o 
  -1  12   2        0.99        1.99      0.93 o 
   0  12   2        9.39        9.85      1.27 o 
   1  12   2        0.54        1.36      0.93 o 
   2  12   2        0.46        0.66      0.93 o 
   3  12   2        5.95        4.88      1.03 o 
   4  12   2        2.38        3.64      0.97 o 
   5  12   2       46.45       54.10      4.70 o 
   6  12   2        0.00       -0.16      1.15 o 
  -5  13   2       67.19       79.28     10.30 o 
  -4  13   2       33.92       40.84      2.99 o 
  -3  13   2       40.84       42.76      2.21 o 
  -2  13   2       45.45       47.69      3.28 o 
  -1  13   2        0.01        0.45      1.06 o 
   0  13   2       23.00       24.27      1.79 o 
   1  13   2       47.57       50.26      2.32 o 
   2  13   2       19.59       22.43      1.79 o 
   3  13   2       75.17       82.18      9.11 o 
   4  13   2       52.05       59.53      4.63 o 
 -14   1   3       17.69       18.76      1.90 o 
 -13   1   3       12.84       15.98      1.69 o 
 -12   1   3       48.77       41.62      1.79 o 
 -11   1   3        2.11        1.52      0.79 o 
 -10   1   3      180.92      172.16      2.74 o 
  -9   1   3      441.23      398.98      8.41 o 
  -8   1   3        7.43        5.43      0.47 o 
  -7   1   3      226.30      228.45      7.46 o 
  -6   1   3      184.87      182.08      6.25 o 
  -5   1   3      874.78      948.36     36.52 o 
  -4   1   3     1158.62     1197.14     34.75 o 
  -3   1   3        5.18        8.37      0.51 o 
  -2   1   3     4268.45     4353.54    114.37 o 
  -1   1   3     2902.80     2840.90     75.35 o 
   0   1   3      552.63      523.33     10.72 o 
   1   1   3      557.27      549.14     11.85 o 
   2   1   3     3234.05     3205.20     81.28 o 
   3   1   3      161.98      180.35      4.88 o 
   4   1   3      767.43      814.67     20.09 o 
   5   1   3      268.35      263.06      5.52 o 
   6   1   3      551.14      546.53     12.40 o 
   7   1   3     2865.33     2862.59     50.61 o 
   8   1   3      709.74      653.94     18.89 o 
   9   1   3        1.07       -0.40      0.69 o 
  10   1   3        0.37        1.05      0.84 o 
  11   1   3        2.57        5.08      1.27 o 
  12   1   3        9.53       13.74      1.57 o 
 -14   2   3       38.00       38.44      2.21 o 
 -13   2   3       28.28       33.49      1.60 o 
 -12   2   3        0.99        0.21      0.79 o 
 -11   2   3        7.41        6.40      0.91 o 
 -10   2   3      331.48      287.22      8.11 o 
  -9   2   3       75.07       74.25      5.04 o 
  -8   2   3       25.48       27.64      1.64 o 
  -7   2   3       83.60       78.15      3.88 o 
  -6   2   3       23.39       30.35      1.38 o 
  -5   2   3       10.03        6.13      0.43 o 
  -4   2   3      151.52      158.88      3.69 o 
  -3   2   3     1853.00     2066.68     57.98 o 
  -2   2   3       46.23       51.83      1.79 o 
  -1   2   3      867.87      828.83     42.16 o 
   0   2   3      274.00      259.48     16.27 o 
   1   2   3      510.67      509.33      7.15 o 
   2   2   3       28.31       17.27      1.92 o 
   3   2   3     2375.59     2775.70     76.10 o 
   4   2   3     1324.00     1553.62     40.51 o 
   5   2   3       99.75       88.59      2.65 o 
   6   2   3      214.62      198.98      7.68 o 
   7   2   3       33.15       21.91      1.68 o 
   8   2   3      455.33      432.66     15.90 o 
   9   2   3        5.58        7.15      0.86 o 
  10   2   3      103.11       90.17      4.23 o 
  11   2   3       11.96       14.95      1.48 o 
  12   2   3        0.46        0.30      1.79 o 
 -13   3   3        2.14        2.54      1.27 o 
 -12   3   3       42.88       38.37      2.39 o 
 -11   3   3        0.34        0.30      0.93 o 
 -10   3   3       63.60       51.79      2.70 o 
  -9   3   3       64.66       60.53      4.25 o 
  -8   3   3        3.54        4.22      0.52 o 
  -7   3   3       91.40      109.32      3.94 o 
  -6   3   3      221.27      254.08     10.48 o 
  -5   3   3     1988.47     2137.76     84.72 o 
  -4   3   3      578.98      613.60     24.88 o 
  -3   3   3       12.02       14.19      0.88 o 
  -2   3   3       50.70       67.52      3.88 o 
  -1   3   3     1363.72     1277.26     84.82 o 
   0   3   3     1756.44     1626.67    135.25 o 
   1   3   3     3146.41     3207.94    147.63 o 
   2   3   3      218.23      302.90      4.93 o 
   3   3   3     2212.58     2699.66     96.93 o 
   4   3   3      264.91      261.99     13.42 o 
   5   3   3       71.62       68.86      2.49 o 
   6   3   3       33.68       28.29      1.07 o 
   7   3   3       16.85       20.84      0.97 o 
   8   3   3      237.65      222.71      9.27 o 
   9   3   3       23.95       19.86      1.48 o 
  10   3   3       61.46       64.21      2.84 o 
  11   3   3       21.39       24.14      2.39 o 
  12   3   3        1.08       -0.90      1.79 o 
 -13   4   3        0.96        1.64      1.27 o 
 -12   4   3        0.01       -0.30      0.99 o 
 -11   4   3       90.03       74.00      2.54 o 
 -10   4   3      188.10      152.25      8.66 o 
  -9   4   3       38.51       40.89      2.24 o 
  -8   4   3       11.78        9.67      0.93 o 
  -7   4   3      241.36      251.36     25.10 o 
  -6   4   3       47.09       58.03      2.09 o 
  -5   4   3       38.11       30.71      1.35 o 
  -4   4   3      548.61      556.29     16.38 o 
  -3   4   3      186.97      180.57      3.72 o 
  -2   4   3       71.52       75.82      4.38 o 
  -1   4   3      271.98      275.65     23.18 o 
   0   4   3     2902.75     2720.39    145.06 o 
   1   4   3       53.42       50.56      2.37 o 
   2   4   3      179.90      200.03     14.49 o 
   3   4   3        0.01        1.43      1.05 o 
   4   4   3       62.13       62.80      3.50 o 
   5   4   3      713.28      778.94     40.35 o 
   6   4   3        4.66        2.36      0.56 o 
   7   4   3        1.75        0.00      0.61 o 
   8   4   3        0.88        0.40      0.69 o 
   9   4   3        3.26        3.77      1.06 o 
  10   4   3        1.17        0.75      1.06 o 
  11   4   3       24.53       30.23      1.90 o 
 -13   5   3        0.26       -0.60      1.79 o 
 -12   5   3        2.12        2.52      1.15 o 
 -11   5   3        3.87        4.08      1.49 o 
 -10   5   3        0.26        0.10      0.93 o 
  -9   5   3        1.62        1.49      0.84 o 
  -8   5   3        6.02        4.66      0.90 o 
  -7   5   3      119.56      125.56     13.29 o 
  -6   5   3      400.67      412.10     30.05 o 
  -5   5   3       92.67       87.78      1.96 o 
  -4   5   3      108.75      115.33      2.12 o 
  -3   5   3       96.51      111.00      1.44 o 
  -2   5   3     2605.23     2617.83     58.96 o 
  -1   5   3       23.94       29.57      2.11 o 
   0   5   3        6.17        8.75      0.63 o 
   1   5   3       89.86       95.32      4.85 o 
   2   5   3        4.49        4.67      0.63 o 
   3   5   3      225.61      265.30      3.44 o 
   4   5   3       97.40      111.41      2.11 o 
   5   5   3      233.67      239.23     10.87 o 
   6   5   3        2.42        3.12      0.61 o 
   7   5   3       45.12       41.34      2.49 o 
   8   5   3       85.85       79.98      3.96 o 
   9   5   3        0.21        0.90      1.06 o 
  10   5   3       13.64        7.94      1.27 o 
  11   5   3        0.83        0.75      1.27 o 
 -12   6   3        1.59        1.79      1.64 o 
 -11   6   3       47.37       49.37      4.03 o 
 -10   6   3        3.99        1.34      1.06 o 
  -9   6   3      299.61      262.61     17.93 o 
  -8   6   3       22.92       23.23      1.57 o 
  -7   6   3      105.54      113.89      2.42 o 
  -6   6   3       46.13       37.81      3.88 o 
  -5   6   3      205.31      195.96      4.63 o 
  -4   6   3      154.03      147.61      2.12 o 
  -3   6   3      458.93      424.33      6.00 o 
  -2   6   3     1426.19     1404.59     67.10 o 
  -1   6   3       80.37       51.96      3.19 o 
   0   6   3        3.50        4.47      0.39 o 
   1   6   3      397.88      366.09     32.16 o 
   2   6   3       64.99       50.78      3.29 o 
   3   6   3       30.11       34.87      1.64 o 
   4   6   3      438.28      462.88      5.68 o 
   5   6   3        1.83        1.64      0.84 o 
   6   6   3      113.48      105.50      5.69 o 
   7   6   3       53.68       52.62      3.44 o 
   8   6   3       26.79       25.50      1.58 o 
   9   6   3        4.06        9.43      1.27 o 
  10   6   3        0.26        0.33      1.15 o 
  11   6   3        5.19       11.35      2.39 o 
 -12   7   3        5.19        7.76      2.09 o 
 -11   7   3       85.63       81.00      8.51 o 
 -10   7   3        1.49        1.05      1.64 o 
  -9   7   3        2.88        3.28      1.19 o 
  -8   7   3       68.11       62.61      4.63 o 
  -7   7   3      303.97      309.50     14.04 o 
  -6   7   3     3839.99     3924.35    132.09 o 
  -5   7   3      151.97      170.12      2.75 o 
  -4   7   3      619.95      597.22     20.94 o 
  -3   7   3       58.38       52.32      1.21 o 
  -2   7   3        1.47        5.38      1.85 o 
  -1   7   3      306.28      271.97     17.90 o 
   0   7   3        0.01        0.24      0.34 o 
   1   7   3       29.47       26.86      0.91 o 
   2   7   3      587.11      534.38     29.46 o 
   3   7   3      175.89      181.69      6.57 o 
   4   7   3      602.16      601.20      9.57 o 
   5   7   3      106.90      111.81      3.58 o 
   6   7   3       64.58       56.78      5.23 o 
   7   7   3       33.75       31.82      1.73 o 
   8   7   3       19.99       28.21      1.44 o 
   9   7   3        3.69        7.28      1.27 o 
  10   7   3       31.16       43.00      3.28 o 
 -11   8   3       10.97        6.87      2.09 o 
 -10   8   3       18.87       20.55      1.79 o 
  -9   8   3        2.18        1.34      1.06 o 
  -8   8   3        0.04        0.60      1.06 o 
  -7   8   3       99.16      104.10      2.53 o 
  -6   8   3      117.32      126.41      5.23 o 
  -5   8   3      859.44      904.10      6.45 o 
  -4   8   3       89.29       91.96      2.21 o 
  -3   8   3       15.09       19.35      1.89 o 
  -2   8   3       33.94       36.07      1.90 o 
  -1   8   3        1.49        1.19      0.69 o 
   0   8   3      117.22      115.23      9.70 o 
   1   8   3      277.48      262.40     21.14 o 
   2   8   3     1292.18     1165.42     83.86 o 
   3   8   3      367.35      394.57     16.89 o 
   4   8   3       44.72       44.97      1.79 o 
   5   8   3        5.98        5.44      1.06 o 
   6   8   3        0.90        1.05      1.06 o 
   7   8   3        2.91        1.03      0.79 o 
   8   8   3        6.89        7.97      1.03 o 
   9   8   3        7.84       10.15      2.09 o 
 -10   9   3        0.25        4.78      2.09 o 
  -9   9   3       14.94       18.46      1.69 o 
  -8   9   3       16.52       19.71      2.39 o 
  -7   9   3        0.27        0.75      1.06 o 
  -6   9   3        0.87        0.80      0.93 o 
  -5   9   3      107.69      111.56      2.53 o 
  -4   9   3       16.18       19.41      1.36 o 
  -3   9   3       77.04       53.59      5.03 o 
  -2   9   3        0.77        1.87      0.56 o 
  -1   9   3      123.74      109.88      7.73 o 
   0   9   3       28.86       23.71      1.86 o 
   1   9   3       64.29       53.10      3.72 o 
   2   9   3        0.05       -0.40      0.69 o 
   3   9   3      101.05       94.24      7.28 o 
   4   9   3       15.20       18.89      1.48 o 
   5   9   3       20.31       21.23      1.94 o 
   6   9   3       64.08       67.64      2.32 o 
   7   9   3        0.64        2.09      0.86 o 
   8   9   3       52.02       66.66      7.91 o 
   9   9   3       45.25       65.10      3.88 o 
 -10  10   3        3.24        4.18      2.09 o 
  -9  10   3        7.02        7.47      2.09 o 
  -8  10   3        6.85       11.82      1.94 o 
  -7  10   3        2.58        3.09      2.09 o 
  -6  10   3       22.27       25.71      1.69 o 
  -5  10   3        0.46        0.60      0.84 o 
  -4  10   3       11.57       11.64      0.98 o 
  -3  10   3      138.12      114.03      8.06 o 
  -2  10   3      128.72      101.74      2.53 o 
  -1  10   3       23.65       16.93      1.79 o 
   0  10   3      295.50      240.24     14.58 o 
   1  10   3        4.85        1.68      0.74 o 
   2  10   3        2.59        2.77      0.74 o 
   3  10   3        1.20        0.40      0.69 o 
   4  10   3       72.48       72.81      5.29 o 
   5  10   3        3.59        3.73      1.27 o 
   6  10   3       98.45      110.44      3.14 o 
   7  10   3        7.19       11.65      2.39 o 
   8  10   3       15.32       23.17      1.90 o 
  -8  11   3       22.67       28.37      2.99 o 
  -7  11   3       11.69       20.02      1.69 o 
  -6  11   3       34.13       37.33      2.11 o 
  -5  11   3        7.72       10.32      1.59 o 
  -4  11   3        0.37        2.39      1.79 o 
  -3  11   3        6.86        6.99      1.19 o 
  -2  11   3        4.25        1.29      0.93 o 
  -1  11   3        0.17       -0.13      0.90 o 
   0  11   3       57.65       50.02      2.69 o 
   1  11   3       13.53       16.20      1.14 o 
   2  11   3       36.11       38.39      2.70 o 
   3  11   3        4.30        4.92      0.97 o 
   4  11   3       16.81       18.94      1.59 o 
   5  11   3       55.65       58.01      4.98 o 
   6  11   3      150.10      182.50      5.38 o 
   7  11   3       56.48       77.94      4.18 o 
  -7  12   3        0.01       -0.60      1.27 o 
  -6  12   3       29.35       36.66      3.36 o 
  -5  12   3       67.78       70.56      8.81 o 
  -4  12   3       20.25       24.70      1.79 o 
  -3  12   3       19.15       19.24      1.57 o 
  -2  12   3        2.37        2.69      1.06 o 
  -1  12   3       40.97       33.68      1.90 o 
   0  12   3        3.40        1.79      1.19 o 
   1  12   3       30.60       31.76      1.79 o 
   2  12   3       28.57       28.34      1.79 o 
   3  12   3       17.82       20.25      1.38 o 
   4  12   3       69.19       77.33      6.48 o 
   5  12   3       26.34       31.77      4.18 o 
  -5  13   3        3.83        4.27      1.36 o 
  -4  13   3       80.87       90.12      7.62 o 
  -3  13   3       34.04       36.68      4.48 o 
  -2  13   3        5.75        6.98      1.49 o 
  -1  13   3       31.16       23.82      1.90 o 
   0  13   3        7.50        7.73      1.49 o 
   1  13   3        7.16        7.07      1.36 o 
   2  13   3        8.56       10.58      2.09 o 
   3  13   3       16.57       18.30      2.69 o 
 -14   0   4       82.19       80.63      3.88 o 
 -13   0   4        2.98        1.79      1.49 o 
 -12   0   4       15.48       16.55      1.36 o 
 -11   0   4       20.09       15.04      1.94 o 
 -10   0   4      594.90      551.43      5.06 o 
  -9   0   4      398.09      414.48     31.54 o 
  -8   0   4      248.20      250.70     22.71 o 
  -7   0   4      898.45      958.38     40.44 o 
  -6   0   4      893.93      921.26     23.22 o 
  -5   0   4      585.10      663.83     19.76 o 
  -4   0   4      582.29      571.24     15.43 o 
  -3   0   4      759.54      780.96      6.81 o 
  -2   0   4   112634.10   100613.92   7126.14 o 
  -1   0   4    41193.48    40875.08    194.04 o 
   0   0   4     2845.29     2583.67     10.96 o 
   1   0   4      424.62      411.50      8.08 o 
   2   0   4      131.98      106.35      1.48 o 
   3   0   4      152.12      146.28      4.05 o 
   4   0   4      862.85      903.73      9.48 o 
   5   0   4      165.25      186.93      3.99 o 
   6   0   4      394.66      420.29      5.07 o 
   7   0   4       66.79       62.54      1.49 o 
   8   0   4       46.88       47.78      2.39 o 
   9   0   4       26.98       26.58      2.09 o 
  10   0   4       51.85       56.14      2.99 o 
  11   0   4      207.06      211.79      5.38 o 
  12   0   4       10.02       11.65      2.09 o 
 -14   1   4        8.01        7.17      1.48 o 
 -13   1   4        0.12       -0.34      0.79 o 
 -12   1   4        1.03        1.09      0.86 o 
 -11   1   4      133.95      120.16      1.90 o 
 -10   1   4      470.17      432.30     19.05 o 
  -9   1   4        4.07        5.88      0.95 o 
  -8   1   4        5.75        6.64      0.73 o 
  -7   1   4        5.56        1.49      0.43 o 
  -6   1   4        3.16        5.00      0.65 o 
  -5   1   4        8.40        7.21      0.45 o 
  -4   1   4       99.50       84.67      2.51 o 
  -3   1   4      137.28      151.83      5.11 o 
  -2   1   4     2662.26     2676.36     64.69 o 
  -1   1   4    26868.54    25838.30    532.04 o 
   0   1   4      523.21      446.63     10.12 o 
   1   1   4      422.31      461.98     10.40 o 
   2   1   4      689.58      779.58     21.07 o 
   3   1   4        3.76        2.55      0.58 o 
   4   1   4      222.38      276.73      4.83 o 
   5   1   4      341.94      345.16      4.92 o 
   6   1   4       20.18       23.80      0.71 o 
   7   1   4      732.45      703.02     15.62 o 
   8   1   4       32.73       29.27      1.21 o 
   9   1   4        8.07        7.05      1.06 o 
  10   1   4        8.30        7.78      1.27 o 
  11   1   4        0.36        0.15      1.06 o 
  12   1   4        0.09        1.64      1.27 o 
 -14   2   4        0.02       -0.68      1.15 o 
 -13   2   4        2.27        2.31      1.60 o 
 -12   2   4       10.77       12.20      1.08 o 
 -11   2   4        2.26        2.79      1.03 o 
 -10   2   4       31.51       32.69      4.54 o 
  -9   2   4        5.87        8.84      0.66 o 
  -8   2   4       22.87       21.25      0.99 o 
  -7   2   4      107.08       99.99      3.58 o 
  -6   2   4      894.73     1047.84     44.67 o 
  -5   2   4     1910.06     2177.94    106.37 o 
  -4   2   4      162.53      154.35      5.91 o 
  -3   2   4      506.18      544.99     17.76 o 
  -2   2   4      998.47     1073.24     28.23 o 
  -1   2   4       73.14       73.07      3.30 o 
   0   2   4      721.98      682.34     20.78 o 
   1   2   4     1071.63     1069.49     15.19 o 
   2   2   4     1095.30     1179.49     29.36 o 
   3   2   4        0.06        0.30      0.39 o 
   4   2   4       79.44       76.96      1.08 o 
   5   2   4       21.39       20.66      0.69 o 
   6   2   4        2.05        1.43      0.40 o 
   7   2   4      260.98      273.96      6.91 o 
   8   2   4       39.91       37.04      1.08 o 
   9   2   4        0.00       -0.69      0.69 o 
  10   2   4       56.29       52.59      2.11 o 
  11   2   4        6.17       10.75      2.09 o 
 -14   3   4       26.12       23.59      2.69 o 
 -13   3   4        0.09       -1.06      1.06 o 
 -12   3   4        5.71        6.08      1.27 o 
 -11   3   4        0.99       -0.93      1.05 o 
 -10   3   4       17.62       17.52      1.36 o 
  -9   3   4        5.26        5.26      0.84 o 
  -8   3   4       10.03       14.80      1.24 o 
  -7   3   4      210.69      204.13      8.86 o 
  -6   3   4     1988.84     2343.47     45.31 o 
  -5   3   4     1173.28     1338.07     33.13 o 
  -4   3   4       74.69       81.46      2.77 o 
  -3   3   4      313.37      285.31      5.36 o 
  -2   3   4       81.02       80.07      3.95 o 
  -1   3   4      379.24      348.04     22.89 o 
   0   3   4      146.40      141.18      9.36 o 
   1   3   4     1845.97     1814.34     40.04 o 
   2   3   4     1119.28     1278.60     32.87 o 
   3   3   4     1471.48     1645.21     57.34 o 
   4   3   4      156.79      149.90      6.36 o 
   5   3   4       44.79       44.60      3.07 o 
   6   3   4       18.86       19.67      1.05 o 
   7   3   4       32.63       31.95      1.21 o 
   8   3   4       45.29       42.73      1.38 o 
   9   3   4       18.17       19.86      1.48 o 
  10   3   4       26.36       26.31      1.69 o 
  11   3   4        0.02        0.00      1.79 o 
 -13   4   4       11.26       14.33      2.39 o 
 -12   4   4        0.29       -0.30      1.19 o 
 -11   4   4      208.62      193.89      8.81 o 
 -10   4   4       63.95       58.37      3.29 o 
  -9   4   4       58.82       56.97      5.97 o 
  -8   4   4      182.10      177.67     15.53 o 
  -7   4   4       11.07       10.88      0.74 o 
  -6   4   4        3.50        8.58      0.61 o 
  -5   4   4        6.93        5.61      0.76 o 
  -4   4   4      218.26      214.41      5.39 o 
  -3   4   4      109.90      102.50      5.64 o 
  -2   4   4      203.80      191.40     11.93 o 
  -1   4   4       12.33       13.42      1.03 o 
   0   4   4      550.93      529.02     39.23 o 
   1   4   4      147.33      147.70      5.61 o 
   2   4   4      598.39      656.53     17.36 o 
   3   4   4       91.31      137.25      2.92 o 
   4   4   4       87.57       79.62      3.97 o 
   5   4   4        3.08        2.49      0.56 o 
   6   4   4        9.18       10.93      0.87 o 
   7   4   4      104.00       73.55      3.99 o 
   8   4   4      287.14      272.78     11.90 o 
   9   4   4        0.02       -0.45      1.05 o 
  10   4   4        4.29        8.96      1.27 o 
  11   4   4       80.86       93.18      2.96 o 
 -13   5   4       11.89       12.84      2.39 o 
 -12   5   4        2.70        0.35      1.15 o 
 -11   5   4        2.63        1.49      1.49 o 
 -10   5   4      143.94      127.74     10.01 o 
  -9   5   4      285.74      257.02     25.55 o 
  -8   5   4      103.29      100.41      5.97 o 
  -7   5   4      127.61      134.19     10.60 o 
  -6   5   4        0.15        0.37      0.44 o 
  -5   5   4        1.12        3.30      0.52 o 
  -4   5   4       90.50      107.43      1.57 o 
  -3   5   4      129.88      138.07      2.73 o 
  -2   5   4       41.83       37.57      1.42 o 
  -1   5   4      112.50       92.03      4.92 o 
   0   5   4       82.55       81.21      4.05 o 
   1   5   4      465.65      462.11     20.16 o 
   2   5   4      125.62      149.92      6.57 o 
   3   5   4       22.53       28.88      2.24 o 
   4   5   4      122.00      120.32      4.66 o 
   5   5   4       63.90       75.44      3.83 o 
   6   5   4      813.55      741.81     37.25 o 
   7   5   4       11.00        8.41      0.86 o 
   8   5   4       71.50       66.28      4.09 o 
   9   5   4       30.19       31.99      1.94 o 
  10   5   4       35.31       36.03      2.09 o 
  11   5   4       31.56       42.11      3.28 o 
 -13   6   4        2.06        1.19      2.09 o 
 -12   6   4       13.43       11.75      1.57 o 
 -11   6   4        0.01        0.30      1.06 o 
 -10   6   4       28.83       25.98      1.69 o 
  -9   6   4        0.60        0.40      0.93 o 
  -8   6   4        0.36       -0.84      0.84 o 
  -7   6   4        0.17       -0.90      2.09 o 
  -6   6   4       50.75       53.92      2.99 o 
  -5   6   4      129.73      138.73      4.25 o 
  -4   6   4      262.01      259.89      4.11 o 
  -3   6   4       60.73       70.33      2.08 o 
  -2   6   4       83.92       81.56      4.48 o 
  -1   6   4        0.72        3.87      0.78 o 
   0   6   4        0.08        0.35      0.32 o 
   1   6   4      793.51      766.16     56.75 o 
   2   6   4      243.55      235.21     12.25 o 
   3   6   4      106.16      108.51      3.29 o 
   4   6   4      647.21      670.96      5.28 o 
   5   6   4        6.51        8.01      1.42 o 
   6   6   4       54.71       47.76      2.12 o 
   7   6   4      162.67      145.83      5.90 o 
   8   6   4      101.78      112.06      6.07 o 
   9   6   4        0.59       -1.79      1.79 o 
  10   6   4        1.25        1.64      1.34 o 
 -12   7   4        0.18        1.19      1.49 o 
 -11   7   4       22.23       21.43      1.79 o 
 -10   7   4       15.28       17.56      1.57 o 
  -9   7   4        1.60        2.24      1.06 o 
  -8   7   4      248.99      248.11     13.44 o 
  -7   7   4      651.44      662.35     25.27 o 
  -6   7   4       62.76       72.45      2.11 o 
  -5   7   4       58.59       54.45      1.79 o 
  -4   7   4        0.48        0.30      0.52 o 
  -3   7   4        1.03        0.60      0.52 o 
  -2   7   4       24.81       24.45      1.16 o 
  -1   7   4        1.30        0.55      0.43 o 
   0   7   4       22.65       26.41      1.93 o 
   1   7   4       43.25       39.88      2.08 o 
   2   7   4      177.11      183.84     10.16 o 
   3   7   4     1395.88     1436.39     38.21 o 
   4   7   4      622.94      645.52      5.39 o 
   5   7   4      107.54      105.14      4.03 o 
   6   7   4        4.39        1.79      0.69 o 
   7   7   4        9.45       13.43      1.08 o 
   8   7   4        0.01       -0.30      0.79 o 
   9   7   4        3.94        5.54      1.94 o 
  10   7   4        5.57        5.67      2.09 o 
 -11   8   4        0.01        0.90      1.79 o 
 -10   8   4        8.96        9.56      2.09 o 
  -9   8   4        1.09        0.90      1.79 o 
  -8   8   4       34.72       37.78      1.90 o 
  -7   8   4      104.02      109.87      3.43 o 
  -6   8   4      986.29     1057.10     12.72 o 
  -5   8   4      525.61      550.87      5.38 o 
  -4   8   4      497.97      487.71      9.87 o 
  -3   8   4       38.39       42.34      1.48 o 
  -2   8   4       89.75       86.46      5.69 o 
  -1   8   4       51.16       41.60      4.46 o 
   0   8   4        3.89        5.09      0.91 o 
   1   8   4      381.10      349.32     21.75 o 
   2   8   4      234.84      226.34     17.01 o 
   3   8   4      268.03      268.65      7.02 o 
   4   8   4       72.22       75.42      2.11 o 
   5   8   4       33.17       34.22      1.69 o 
   6   8   4        0.56        1.51      0.74 o 
   7   8   4        0.67       -0.98      1.01 o 
   8   8   4       12.18       19.39      1.38 o 
   9   8   4       25.43       41.51      3.28 o 
 -11   9   4       47.66       62.41      3.88 o 
 -10   9   4       16.07       17.92      2.39 o 
  -9   9   4       19.51       20.31      1.69 o 
  -8   9   4       33.18       37.78      1.90 o 
  -7   9   4        9.52       11.47      1.27 o 
  -6   9   4       31.18       34.38      1.69 o 
  -5   9   4       26.19       23.52      1.48 o 
  -4   9   4       29.17       22.91      1.74 o 
  -3   9   4        2.34        4.22      0.69 o 
  -2   9   4       45.13       36.38      2.55 o 
  -1   9   4       11.76       13.86      1.01 o 
   0   9   4       51.55       36.72      3.66 o 
   1   9   4      184.95      164.30     11.76 o 
   2   9   4       56.54       51.02      4.35 o 
   3   9   4      139.36      131.91     11.71 o 
   4   9   4       30.05       33.87      2.09 o 
   5   9   4       69.09       80.11      2.39 o 
   6   9   4       27.71       30.82      1.49 o 
   7   9   4       12.49       13.76      1.26 o 
   8   9   4       63.09       81.43      8.96 o 
 -10  10   4        0.64        1.49      2.09 o 
  -9  10   4       12.03       14.93      2.39 o 
  -8  10   4        2.58        4.80      1.27 o 
  -7  10   4       12.98       14.64      1.48 o 
  -6  10   4       98.69      100.42      3.29 o 
  -5  10   4        0.16       -0.74      0.74 o 
  -4  10   4       47.41       49.90      4.85 o 
  -3  10   4      372.40      296.92     21.52 o 
  -2  10   4      271.25      208.15     10.16 o 
  -1  10   4      313.60      229.49      3.59 o 
   0  10   4      180.37      145.96      9.62 o 
   1  10   4       61.86       60.90      3.73 o 
   2  10   4      104.85       92.36      5.40 o 
   3  10   4       70.74       65.31      5.58 o 
   4  10   4        6.92        7.56      0.97 o 
   5  10   4       17.79       18.98      1.57 o 
   6  10   4        8.68       12.65      1.57 o 
   7  10   4        0.01        0.14      1.15 o 
  -8  11   4        3.88        8.36      2.09 o 
  -7  11   4        6.33       14.96      4.33 o 
  -6  11   4        5.65        6.85      1.08 o 
  -5  11   4       41.09       39.47      5.52 o 
  -4  11   4       28.63       29.04      2.54 o 
  -3  11   4       51.15       42.02      1.90 o 
  -2  11   4       38.83       32.65      1.79 o 
  -1  11   4       17.95       12.99      1.27 o 
   0  11   4        0.00       -0.45      1.05 o 
   1  11   4       14.49       14.32      1.14 o 
   2  11   4        7.25        7.46      0.97 o 
   3  11   4       38.34       38.16      3.82 o 
   4  11   4       25.97       30.05      2.07 o 
   5  11   4        0.02       -0.30      0.97 o 
   6  11   4        5.59       15.23      2.39 o 
  -7  12   4        9.83       16.33      2.99 o 
  -6  12   4        0.82        1.28      1.15 o 
  -5  12   4        0.37        0.15      1.06 o 
  -4  12   4       30.45       35.61      2.84 o 
  -3  12   4        7.51       11.69      2.99 o 
  -2  12   4        9.18        6.54      1.49 o 
  -1  12   4        4.76        4.33      1.27 o 
   0  12   4        1.48       -0.60      1.06 o 
   1  12   4       50.66       51.77      2.39 o 
   2  12   4        0.06       -0.50      0.86 o 
   3  12   4       26.78       33.18      3.25 o 
   4  12   4        2.80        1.64      1.94 o 
   5  12   4        3.97        3.14      1.94 o 
  -5  13   4        9.88       16.08      2.54 o 
  -4  13   4        0.00        0.41      1.19 o 
  -3  13   4        5.45        8.66      1.48 o 
  -2  13   4        8.14       10.50      2.24 o 
  -1  13   4       14.88       21.21      1.69 o 
   0  13   4        8.70       10.53      1.48 o 
   1  13   4       58.27       67.98      2.53 o 
   2  13   4        6.04        7.47      2.09 o 
 -14   1   5        5.86        5.94      1.36 o 
 -13   1   5       17.18       18.16      1.57 o 
 -12   1   5       15.49       15.68      1.48 o 
 -11   1   5      914.91      887.60     48.23 o 
 -10   1   5      548.29      534.25     28.52 o 
  -9   1   5       55.00       54.30      3.19 o 
  -8   1   5      254.04      246.69      7.16 o 
  -7   1   5        0.01        1.07      0.35 o 
  -6   1   5      225.22      248.87      7.31 o 
  -5   1   5      253.75      270.51      9.50 o 
  -4   1   5       68.62       92.78      2.61 o 
  -3   1   5      311.17      321.69      8.16 o 
  -2   1   5     3223.75     3412.26     42.21 o 
  -1   1   5      841.10      954.28     18.06 o 
   0   1   5       12.97       16.90      0.65 o 
   1   1   5      679.42      732.44     17.77 o 
   2   1   5      829.92      840.77     22.18 o 
   3   1   5      146.75      138.89      2.56 o 
   4   1   5       18.30       15.44      0.49 o 
   5   1   5      216.12      224.07      3.90 o 
   6   1   5      101.94      102.35      1.86 o 
   7   1   5        5.69        6.96      0.67 o 
   8   1   5       29.73       27.31      1.21 o 
   9   1   5       30.49       27.49      1.48 o 
  10   1   5        4.84        7.81      1.27 o 
  11   1   5       33.31       37.33      2.99 o 
 -14   2   5        0.03       -0.30      0.97 o 
 -13   2   5       29.24       21.86      1.69 o 
 -12   2   5        4.23        3.68      0.86 o 
 -11   2   5       40.91       35.27      2.31 o 
 -10   2   5      127.21      115.72      7.76 o 
  -9   2   5        3.41        3.73      0.73 o 
  -8   2   5        4.15        4.63      0.56 o 
  -7   2   5      557.29      660.32     27.04 o 
  -6   2   5      603.15      656.86     29.80 o 
  -5   2   5      139.59      155.21      7.20 o 
  -4   2   5      393.91      394.00     15.20 o 
  -3   2   5       39.09       32.35      0.95 o 
  -2   2   5     1880.99     1890.40     41.48 o 
  -1   2   5        6.82        9.37      2.18 o 
   0   2   5      851.40      814.48     11.52 o 
   1   2   5     1221.09     1315.77     22.39 o 
   2   2   5        6.57       11.49      0.64 o 
   3   2   5      332.82      347.35      8.34 o 
   4   2   5      309.53      312.30      7.75 o 
   5   2   5       10.54       11.52      0.60 o 
   6   2   5       69.36       66.87      1.94 o 
   7   2   5      649.48      611.20     14.97 o 
   8   2   5        2.75        2.64      0.60 o 
   9   2   5       47.58       38.44      1.69 o 
  10   2   5       53.40       66.00      3.28 o 
  11   2   5       35.46       38.52      2.99 o 
 -14   3   5       43.46       47.18      3.28 o 
 -13   3   5        3.14        2.09      1.79 o 
 -12   3   5        5.28        5.38      1.27 o 
 -11   3   5       27.66       17.94      1.48 o 
 -10   3   5        4.77        3.55      0.93 o 
  -9   3   5       62.67       58.58      3.58 o 
  -8   3   5      114.85      126.66      1.83 o 
  -7   3   5      620.37      707.42      5.18 o 
  -6   3   5      656.25      775.53     23.60 o 
  -5   3   5        2.92        1.53      0.38 o 
  -4   3   5       33.20       26.42      1.30 o 
  -3   3   5      326.32      324.16      8.88 o 
  -2   3   5       27.92       30.51      0.91 o 
  -1   3   5       73.95       53.65      2.22 o 
   0   3   5        2.69        0.82      0.41 o 
   1   3   5      156.14      148.58      1.55 o 
   2   3   5      367.77      424.34     12.78 o 
   3   3   5      339.36      358.47      9.62 o 
   4   3   5        1.76        6.28      0.56 o 
   5   3   5       63.47       65.36      2.95 o 
   6   3   5        6.99        7.67      0.69 o 
   7   3   5       35.89       30.80      1.21 o 
   8   3   5        0.26       -0.50      0.69 o 
   9   3   5       32.39       30.46      2.39 o 
  10   3   5        1.44        1.19      1.79 o 
  11   3   5        0.10        2.09      1.79 o 
 -13   4   5        2.68        1.94      1.64 o 
 -12   4   5        0.00       -0.30      1.06 o 
 -11   4   5      105.41      100.65      8.06 o 
 -10   4   5        3.86        7.72      1.15 o 
  -9   4   5       27.78       22.92      2.99 o 
  -8   4   5       64.59       60.00      5.36 o 
  -7   4   5       63.39       58.83      2.07 o 
  -6   4   5      417.92      472.56     16.04 o 
  -5   4   5        9.73        7.73      0.63 o 
  -4   4   5      455.21      487.48     18.17 o 
  -3   4   5     2521.03     2631.10    110.08 o 
  -2   4   5      326.85      362.47     21.51 o 
  -1   4   5      262.13      244.00     16.48 o 
   0   4   5        4.02        7.38      0.56 o 
   1   4   5      581.41      623.33     19.78 o 
   2   4   5      178.22      218.21      6.67 o 
   3   4   5      419.07      450.84     16.08 o 
   4   4   5      169.01      171.24      8.46 o 
   5   4   5        1.90        2.77      0.56 o 
   6   4   5        0.04        0.84      0.79 o 
   7   4   5      302.03      255.81     10.08 o 
   8   4   5       31.23       26.95      2.20 o 
   9   4   5        0.44        0.30      1.06 o 
  10   4   5        1.91       -0.45      1.27 o 
  11   4   5        2.43        5.08      2.09 o 
 -13   5   5        4.49        4.48      1.79 o 
 -12   5   5        5.32        4.75      1.15 o 
 -11   5   5       68.13       66.71      2.69 o 
 -10   5   5       10.13       10.29      2.39 o 
  -9   5   5        6.65        7.97      1.64 o 
  -8   5   5      268.55      265.19     22.86 o 
  -7   5   5      155.83      160.45      8.16 o 
  -6   5   5      169.92      167.50      8.05 o 
  -5   5   5        6.54        4.75      0.47 o 
  -4   5   5      129.15      130.67      5.66 o 
  -3   5   5       94.48      122.51      6.56 o 
  -2   5   5      255.55      230.02     15.36 o 
  -1   5   5     3397.42     3449.34    262.59 o 
   0   5   5       36.60       41.23      3.23 o 
   1   5   5        2.13        1.73      0.50 o 
   2   5   5       26.56       30.43      1.94 o 
   3   5   5      117.83      121.04      2.52 o 
   4   5   5      298.43      306.17      8.84 o 
   5   5   5       48.92       57.80      2.92 o 
   6   5   5        8.93        6.97      0.86 o 
   7   5   5       13.64       16.77      1.21 o 
   8   5   5        3.16        0.74      0.79 o 
   9   5   5        0.43        0.00      1.06 o 
  10   5   5        0.03       -1.15      1.15 o 
 -13   6   5        2.19        2.99      1.79 o 
 -12   6   5        0.27       -0.15      1.27 o 
 -11   6   5       31.54       30.63      1.90 o 
 -10   6   5      102.72       95.87      4.33 o 
  -9   6   5       45.78       41.52      2.24 o 
  -8   6   5        1.82        0.60      1.49 o 
  -7   6   5       72.13       69.85      2.84 o 
  -6   6   5        2.04        2.84      0.84 o 
  -5   6   5        1.38        0.10      0.52 o 
  -4   6   5      439.54      415.09      9.50 o 
  -3   6   5      137.23      129.27      1.60 o 
  -2   6   5       92.57      112.21      5.39 o 
  -1   6   5      117.62      122.99      7.72 o 
   0   6   5       89.20       70.53      4.59 o 
   1   6   5       84.98       76.36      5.16 o 
   2   6   5      520.30      514.98      6.88 o 
   3   6   5      951.40      960.60      6.13 o 
   4   6   5      339.21      332.86     10.51 o 
   5   6   5      135.68      118.48      6.08 o 
   6   6   5      429.83      396.64     21.49 o 
   7   6   5       44.01       37.38      3.11 o 
   8   6   5       11.07       12.70      1.08 o 
   9   6   5        2.02        2.42      1.34 o 
  10   6   5        1.26        1.19      1.79 o 
 -12   7   5        0.49        1.19      1.79 o 
 -11   7   5        0.02       -0.45      1.06 o 
 -10   7   5        0.91       -1.06      1.06 o 
  -9   7   5       15.76       12.63      1.36 o 
  -8   7   5       89.79       89.44      3.58 o 
  -7   7   5      197.46      201.56     11.35 o 
  -6   7   5       61.41       58.94      4.48 o 
  -5   7   5      872.74      863.44     33.37 o 
  -4   7   5        6.61        7.56      0.69 o 
  -3   7   5       95.66       82.68      3.45 o 
  -2   7   5       44.59       44.30      1.59 o 
  -1   7   5        9.40        8.18      0.69 o 
   0   7   5      114.27      100.74      5.30 o 
   1   7   5      368.82      329.18     18.79 o 
   2   7   5      185.84      167.30      2.75 o 
   3   7   5     2266.11     2387.29     22.23 o 
   4   7   5        0.83        1.28      0.61 o 
   5   7   5       58.44       60.41      2.62 o 
   6   7   5       57.93       53.93      2.77 o 
   7   7   5        0.00       -0.74      0.74 o 
   8   7   5       32.32       28.02      2.38 o 
   9   7   5       17.50       22.99      2.99 o 
 -11   8   5        3.45        1.49      1.79 o 
 -10   8   5        0.17       -0.60      1.19 o 
  -9   8   5        1.64        0.75      1.06 o 
  -8   8   5        2.54        1.34      2.54 o 
  -7   8   5        0.00       -0.15      1.06 o 
  -6   8   5      236.62      246.61      9.56 o 
  -5   8   5      565.29      563.25     11.81 o 
  -4   8   5      407.30      401.26      6.28 o 
  -3   8   5        9.99       12.16      0.75 o 
  -2   8   5       32.24       36.15      2.32 o 
  -1   8   5        1.69        1.09      0.52 o 
   0   8   5        7.83        9.29      0.91 o 
   1   8   5      279.54      259.75     19.63 o 
   2   8   5     1145.91     1070.03     72.89 o 
   3   8   5       98.63       94.08      3.73 o 
   4   8   5        4.35        5.48      1.34 o 
   5   8   5       16.61       16.88      1.21 o 
   6   8   5        4.87        5.93      0.91 o 
   7   8   5       18.72       20.64      1.77 o 
   8   8   5       41.27       39.04      4.63 o 
   9   8   5       20.77       28.97      2.99 o 
 -11   9   5       22.69       30.76      2.99 o 
 -10   9   5        1.11        1.19      1.79 o 
  -9   9   5       45.32       54.63      3.88 o 
  -8   9   5       18.65       20.02      1.69 o 
  -7   9   5        0.12        0.60      2.39 o 
  -6   9   5        2.55        2.54      1.06 o 
  -5   9   5       85.98       92.46      2.32 o 
  -4   9   5       33.84       29.75      2.63 o 
  -3   9   5        7.90        6.45      1.06 o 
  -2   9   5       95.67       86.71      3.47 o 
  -1   9   5      210.37      168.72     12.16 o 
   0   9   5       97.32       70.27      5.09 o 
   1   9   5      378.34      348.11     21.12 o 
   2   9   5        8.85        9.50      0.97 o 
   3   9   5        6.48        7.11      0.86 o 
   4   9   5        0.76        0.40      1.79 o 
   5   9   5       46.04       51.70      1.77 o 
   6   9   5       27.38       31.05      2.18 o 
   7   9   5        0.00        0.90      1.27 o 
   8   9   5        0.02        0.51      1.36 o 
 -10  10   5        2.49        0.90      2.09 o 
  -9  10   5       51.52       67.70      2.63 o 
  -8  10   5       27.78       31.60      2.69 o 
  -7  10   5       20.84       22.07      1.69 o 
  -6  10   5        5.35        3.58      1.06 o 
  -5  10   5       20.11       23.44      3.91 o 
  -4  10   5       23.85       18.72      2.99 o 
  -3  10   5      219.02      182.63     13.14 o 
  -2  10   5       18.23       16.35      1.36 o 
  -1  10   5      111.43       97.16      3.40 o 
   0  10   5        0.28        0.40      0.69 o 
   1  10   5        0.42       -0.69      0.69 o 
   2  10   5        0.46        0.06      0.74 o 
   3  10   5        7.31        8.04      0.97 o 
   4  10   5        4.22        5.14      0.97 o 
   5  10   5        0.09       -1.06      1.06 o 
   6  10   5        1.73        1.05      1.27 o 
   7  10   5        0.05       -0.75      1.34 o 
  -8  11   5        8.05        9.01      1.57 o 
  -7  11   5        9.60       16.40      4.18 o 
  -6  11   5        1.42        2.28      0.97 o 
  -5  11   5        6.61        8.37      1.27 o 
  -4  11   5        0.95       -0.36      0.93 o 
  -3  11   5        6.40        8.19      1.34 o 
  -2  11   5       22.26       15.92      1.36 o 
  -1  11   5       40.95       37.48      1.90 o 
   0  11   5        6.90        5.48      0.91 o 
   1  11   5       19.96       20.00      1.62 o 
   2  11   5       44.92       44.72      1.81 o 
   3  11   5       10.76       10.73      1.20 o 
   4  11   5       31.55       43.19      2.11 o 
   5  11   5        3.29        2.23      1.79 o 
   6  11   5       12.26       15.03      1.95 o 
  -7  12   5       81.24       87.95     13.44 o 
  -6  12   5        5.31        7.34      1.48 o 
  -5  12   5       28.87       30.71      4.48 o 
  -4  12   5       11.70       11.49      2.39 o 
  -3  12   5       27.39       22.83      2.54 o 
  -2  12   5       12.98       11.65      1.48 o 
  -1  12   5        0.35       -0.90      1.19 o 
   0  12   5        0.78        1.05      1.06 o 
   1  12   5        7.90       10.38      1.94 o 
   2  12   5       50.17       58.19      3.95 o 
   3  12   5        6.65       10.04      1.21 o 
   4  12   5       14.67       22.91      7.17 o 
  -4  13   5        0.13       -0.79      1.19 o 
  -3  13   5        4.05        2.50      1.36 o 
  -2  13   5       25.26       21.54      1.90 o 
  -1  13   5       21.69       26.73      2.84 o 
   0  13   5       22.80       25.92      2.00 o 
   1  13   5       20.59       22.57      1.90 o 
 -14   0   6       79.64       84.82      3.88 o 
 -13   0   6       27.86       30.11      3.43 o 
 -12   0   6      106.34       94.10      2.53 o 
 -11   0   6      924.17      955.40    117.15 o 
 -10   0   6      719.50      738.08     60.72 o 
  -9   0   6       59.17       66.54      5.23 o 
  -8   0   6      170.77      171.83      5.83 o 
  -7   0   6      315.76      308.58     17.93 o 
  -6   0   6       11.48       12.14      0.84 o 
  -5   0   6      150.99      126.82      3.44 o 
  -4   0   6      401.10      399.89      6.36 o 
  -3   0   6     1978.44     1910.89     34.57 o 
  -2   0   6     1261.31     1338.92     11.87 o 
  -1   0   6      287.32      303.99      2.54 o 
   0   0   6       37.55       51.78      1.19 o 
   1   0   6       31.46       31.19      1.51 o 
   2   0   6       61.55       64.81      1.01 o 
   3   0   6      380.07      350.12      2.33 o 
   4   0   6       15.37        9.76      0.69 o 
   5   0   6      328.06      329.64      4.22 o 
   6   0   6      489.95      478.88      8.12 o 
   7   0   6      242.90      247.47      9.26 o 
   8   0   6        0.05        1.79      1.49 o 
 -14   1   6        8.96       10.65      1.78 o 
 -13   1   6        0.32        0.60      0.86 o 
 -12   1   6       46.58       42.10      1.59 o 
 -11   1   6      391.75      381.01     29.51 o 
 -10   1   6       76.33       71.55      5.04 o 
  -9   1   6      131.94      134.97      4.27 o 
  -8   1   6       46.57       46.18      2.24 o 
  -7   1   6      106.27       87.45      2.63 o 
  -6   1   6       37.44       31.45      0.86 o 
  -5   1   6        1.79        2.66      0.39 o 
  -4   1   6      300.40      309.43      7.48 o 
  -3   1   6      225.19      258.11      4.86 o 
  -2   1   6     1987.15     2100.16     22.10 o 
  -1   1   6       20.96       20.05      0.82 o 
   0   1   6       16.78       17.26      0.51 o 
   1   1   6      239.55      230.50      5.48 o 
   2   1   6       57.52       40.07      0.95 o 
   3   1   6       86.34       87.18      1.54 o 
   4   1   6       24.94       33.70      0.93 o 
   5   1   6       65.07       63.58      1.69 o 
   6   1   6     1762.81     1748.24     34.36 o 
   7   1   6       54.25       46.94      1.14 o 
   8   1   6        6.36        5.69      1.49 o 
 -14   2   6        0.17        0.95      0.97 o 
 -13   2   6        5.43        2.74      0.97 o 
 -12   2   6       29.59       23.87      1.38 o 
 -11   2   6       62.20       54.09      3.51 o 
 -10   2   6       88.56       89.32      4.91 o 
  -9   2   6       51.04       52.46      1.71 o 
  -8   2   6      210.68      233.65     10.95 o 
  -7   2   6      844.25      838.50     32.92 o 
  -6   2   6        0.29        1.66      0.39 o 
  -5   2   6       19.01       17.23      0.65 o 
  -4   2   6      724.65      758.71     30.43 o 
  -3   2   6       42.65       46.89      1.34 o 
  -2   2   6       40.01       42.09      1.64 o 
  -1   2   6      638.47      605.22     20.79 o 
   0   2   6        5.76        3.46      0.22 o 
   1   2   6       34.90       52.72      1.30 o 
   2   2   6     2723.33     2879.83     73.34 o 
   3   2   6      354.97      380.03     10.29 o 
   4   2   6       87.72       86.71      2.57 o 
   5   2   6      103.11      107.42      3.16 o 
   6   2   6       83.55       78.34      1.79 o 
   7   2   6      108.65      101.82      1.90 o 
   8   2   6        6.52        4.31      0.86 o 
 -14   3   6        0.58        2.39      1.79 o 
 -13   3   6        8.67        8.29      1.64 o 
 -12   3   6       53.33       44.66      2.69 o 
 -11   3   6        8.95        8.43      4.03 o 
 -10   3   6       10.50        8.53      1.19 o 
  -9   3   6       33.19       36.18      1.26 o 
  -8   3   6        3.60        6.04      0.69 o 
  -7   3   6      375.78      444.94      7.72 o 
  -6   3   6     1342.62     1536.12     40.61 o 
  -5   3   6      256.55      237.18      8.97 o 
  -4   3   6      393.84      394.98     13.64 o 
  -3   3   6     1114.44     1155.87     25.42 o 
  -2   3   6      796.82      850.52     18.34 o 
  -1   3   6      533.21      537.15     22.69 o 
   0   3   6     1003.25      888.94     39.25 o 
   1   3   6      155.35      176.76      4.69 o 
   2   3   6       29.54       42.71      1.81 o 
   3   3   6      173.70      186.60      8.07 o 
   4   3   6       84.60       90.03      4.96 o 
   5   3   6        2.42        2.73      0.64 o 
   6   3   6      150.72      161.32      6.41 o 
   7   3   6      167.91      148.72      5.83 o 
   8   3   6       27.38       23.13      1.26 o 
   9   3   6        1.65        0.90      1.49 o 
 -13   4   6        0.55        1.34      1.94 o 
 -12   4   6       31.16       25.76      2.24 o 
 -11   4   6       86.50       83.80      5.38 o 
 -10   4   6       51.93       45.53      5.23 o 
  -9   4   6        3.08        4.18      0.84 o 
  -8   4   6        4.90        6.28      0.69 o 
  -7   4   6       58.79       71.24      1.36 o 
  -6   4   6       61.36       66.78      2.49 o 
  -5   4   6      517.78      503.75     12.26 o 
  -4   4   6        6.78        5.70      0.52 o 
  -3   4   6       14.03       16.74      0.92 o 
  -2   4   6      403.31      423.58     15.96 o 
  -1   4   6      209.82      194.55      9.29 o 
   0   4   6       71.61       49.39      2.26 o 
   1   4   6      138.88      135.42      2.07 o 
   2   4   6      975.70     1103.02     32.81 o 
   3   4   6       42.67       51.88      2.55 o 
   4   4   6        0.14        0.50      0.52 o 
   5   4   6       80.40       83.10      4.94 o 
   6   4   6      201.34      193.06     10.37 o 
   7   4   6        0.06        1.49      0.69 o 
   8   4   6       35.57       39.23      1.49 o 
   9   4   6        0.25        2.99      1.49 o 
  10   4   6        2.72        0.60      1.79 o 
 -13   5   6        2.83        1.79      1.79 o 
 -12   5   6       25.29       22.84      3.58 o 
 -11   5   6       60.38       56.12      5.08 o 
 -10   5   6      100.69       96.01     12.54 o 
  -9   5   6       95.33       82.26      7.62 o 
  -8   5   6        0.91        1.34      0.84 o 
  -7   5   6       17.49       19.68      0.85 o 
  -6   5   6       68.97       71.63      3.25 o 
  -5   5   6       49.16       55.14      2.16 o 
  -4   5   6      110.15      127.46      7.09 o 
  -3   5   6     2688.05     2942.86    125.00 o 
  -2   5   6     1044.69     1081.58     75.30 o 
  -1   5   6      163.36      166.29     11.43 o 
   0   5   6      171.47      163.51     10.87 o 
   1   5   6      394.78      387.33     17.78 o 
   2   5   6       32.61       30.68      1.03 o 
   3   5   6       72.49       65.61      1.60 o 
   4   5   6       10.43       11.96      0.86 o 
   5   5   6      185.51      172.01     10.20 o 
   6   5   6        4.93        3.62      1.26 o 
   7   5   6       25.15       23.64      2.26 o 
   8   5   6        0.04       -0.09      0.74 o 
   9   5   6        0.26       -1.49      1.49 o 
 -13   6   6        0.84        2.39      1.79 o 
 -12   6   6        3.52        3.43      1.27 o 
 -11   6   6        0.76        0.90      1.06 o 
 -10   6   6       59.55       50.02      5.23 o 
  -9   6   6      167.86      150.64     17.03 o 
  -8   6   6       91.51       94.50      3.88 o 
  -7   6   6       11.25       11.73      1.64 o 
  -6   6   6        2.35        1.09      0.56 o 
  -5   6   6        0.43       -0.30      0.52 o 
  -4   6   6      412.71      437.28     21.33 o 
  -3   6   6       26.56       26.24      1.61 o 
  -2   6   6      418.45      399.30     30.29 o 
  -1   6   6       50.13       66.03      5.43 o 
   0   6   6       19.95       15.21      2.32 o 
   1   6   6       36.38       30.25      1.81 o 
   2   6   6       37.36       37.31      1.55 o 
   3   6   6      641.16      630.64     24.35 o 
   4   6   6      113.52      110.52      8.59 o 
   5   6   6       94.40       92.72      6.37 o 
   6   6   6       12.91       10.13      1.03 o 
   7   6   6       24.55       24.45      2.81 o 
   8   6   6       11.40        9.43      1.10 o 
   9   6   6        8.51        7.47      1.79 o 
 -12   7   6        1.61        2.69      1.79 o 
 -11   7   6        2.60        3.58      1.27 o 
 -10   7   6       10.88       11.35      1.36 o 
  -9   7   6        4.55        3.40      1.79 o 
  -8   7   6      295.38      300.05     28.39 o 
  -7   7   6      217.05      212.22      9.26 o 
  -6   7   6      573.58      588.50     24.22 o 
  -5   7   6      288.18      260.06      6.81 o 
  -4   7   6       42.24       41.65      1.21 o 
  -3   7   6        0.56       -0.22      0.45 o 
  -2   7   6        0.50        0.82      0.45 o 
  -1   7   6       99.86       88.08      3.51 o 
   0   7   6       60.89       51.93      3.37 o 
   1   7   6       23.78       21.05      1.44 o 
   2   7   6       16.50       12.90      1.18 o 
   3   7   6      187.27      196.03      5.62 o 
   4   7   6      131.36      135.60      5.84 o 
   5   7   6      105.72      109.30      5.70 o 
   6   7   6        5.44        2.39      0.86 o 
   7   7   6       13.55       16.51      1.21 o 
   8   7   6       17.10       19.34      1.38 o 
 -11   8   6       18.53       19.41      2.69 o 
 -10   8   6        1.73        1.49      1.27 o 
  -9   8   6        6.20        6.75      1.27 o 
  -8   8   6       11.79       12.70      1.94 o 
  -7   8   6        4.99        8.19      3.88 o 
  -6   8   6     1039.06     1046.43     42.36 o 
  -5   8   6       91.61       90.44      3.73 o 
  -4   8   6      312.19      297.52     13.02 o 
  -3   8   6        6.20        7.54      0.60 o 
  -2   8   6        2.31        3.71      0.69 o 
  -1   8   6      241.70      223.79     14.01 o 
   0   8   6      303.65      255.53     15.08 o 
   1   8   6     1770.88     1643.53     96.91 o 
   2   8   6       56.89       54.55      3.90 o 
   3   8   6        1.33        0.60      0.84 o 
   4   8   6        1.31        0.40      0.69 o 
   5   8   6        7.25        9.19      1.03 o 
   6   8   6       29.12       26.63      1.38 o 
   7   8   6        6.40        9.65      1.14 o 
   8   8   6        0.26       -0.30      1.27 o 
 -11   9   6        1.23       -0.90      1.79 o 
 -10   9   6        9.88       13.14      2.39 o 
  -9   9   6        0.00       -1.52      1.94 o 
  -8   9   6        4.92        5.23      1.27 o 
  -7   9   6      186.42      199.56      3.59 o 
  -6   9   6        0.48       -0.23      0.93 o 
  -5   9   6       43.98       46.33      4.33 o 
  -4   9   6       48.73       44.00      3.78 o 
  -3   9   6        3.75        4.61      0.69 o 
  -2   9   6        2.69        2.29      0.69 o 
  -1   9   6      151.26      132.09      6.42 o 
   0   9   6       16.48       15.23      1.03 o 
   1   9   6      194.38      173.95      9.70 o 
   2   9   6      319.44      312.39     23.77 o 
   3   9   6        3.88        4.05      0.79 o 
   4   9   6       29.89       33.36      1.43 o 
   5   9   6       11.13       16.28      1.21 o 
   6   9   6       15.39       21.08      1.38 o 
   7   9   6       40.37       51.45      7.17 o 
 -10  10   6       25.89       35.54      3.28 o 
  -9  10   6       11.72       16.83      1.79 o 
  -8  10   6       36.54       41.59      2.11 o 
  -7  10   6        1.29        1.85      1.15 o 
  -6  10   6       11.18       17.07      1.48 o 
  -5  10   6        1.02        1.52      0.79 o 
  -4  10   6        0.07        0.15      0.84 o 
  -3  10   6       92.77       77.81      5.38 o 
  -2  10   6        2.41        2.67      0.77 o 
  -1  10   6        7.30        5.80      0.86 o 
   0  10   6        9.57        7.32      0.91 o 
   1  10   6        9.45       12.10      1.44 o 
   2  10   6        2.42        2.89      0.86 o 
   3  10   6        6.48        8.43      0.97 o 
   4  10   6        2.68        4.48      0.90 o 
   5  10   6        1.56        1.91      0.85 o 
   6  10   6        3.30        4.33      1.27 o 
  -8  11   6        0.12        1.05      2.84 o 
  -7  11   6        5.36        6.11      1.36 o 
  -6  11   6        9.42       13.60      1.48 o 
  -5  11   6       18.26       18.39      1.57 o 
  -4  11   6        0.39        0.03      0.93 o 
  -3  11   6        0.87        0.33      0.93 o 
  -2  11   6        8.77        6.69      1.15 o 
  -1  11   6        8.67        6.18      1.34 o 
   0  11   6        6.34        5.25      1.31 o 
   1  11   6        0.14        0.25      1.00 o 
   2  11   6       26.19       29.82      2.68 o 
   3  11   6       23.88       30.32      2.78 o 
   4  11   6        1.84        1.22      1.34 o 
   5  11   6       47.65       59.42      3.94 o 
  -7  12   6        1.06        0.90      1.49 o 
  -6  12   6       21.90       24.32      4.48 o 
  -5  12   6        7.52        7.73      1.36 o 
  -4  12   6        0.88        1.22      1.15 o 
  -3  12   6        7.89       10.24      1.36 o 
  -2  12   6        4.15        3.64      1.15 o 
  -1  12   6       17.61       21.57      1.69 o 
   0  12   6        3.34        4.48      1.79 o 
   1  12   6        6.79        8.42      1.14 o 
   2  12   6        0.04       -0.12      0.91 o 
   3  12   6       52.45       60.55      4.18 o 
  -3  13   6        4.78        6.47      1.48 o 
  -2  13   6        0.04       -0.45      1.27 o 
  -1  13   6       23.96       26.11      2.54 o 
   0  13   6       11.78       15.55      1.69 o 
 -14   1   7        0.44        0.39      0.97 o 
 -13   1   7        0.97        0.60      0.86 o 
 -12   1   7       41.31       45.13      2.06 o 
 -11   1   7      233.50      236.19     14.19 o 
 -10   1   7      245.66      230.78      8.71 o 
  -9   1   7        0.12        0.00      0.45 o 
  -8   1   7       27.66       28.00      0.90 o 
  -7   1   7       49.87       60.47      1.85 o 
  -6   1   7      170.64      160.56      4.36 o 
  -5   1   7       65.96       63.94      1.79 o 
  -4   1   7        5.70       12.29      0.92 o 
  -3   1   7      333.11      385.06      6.81 o 
  -2   1   7      290.09      326.09      4.14 o 
  -1   1   7        8.87        6.84      0.45 o 
   0   1   7        0.64        0.60      0.30 o 
   1   1   7        3.06        5.10      0.36 o 
   2   1   7      603.70      647.97     10.28 o 
   3   1   7      331.37      352.95      3.31 o 
   4   1   7      263.63      265.62      3.06 o 
   5   1   7      643.70      656.96      6.10 o 
   6   1   7     1421.44     1405.81     19.50 o 
   7   1   7       34.61       35.21      1.79 o 
   8   1   7        1.03        0.60      1.06 o 
 -14   2   7        0.11        0.80      0.97 o 
 -13   2   7        5.39        5.42      1.03 o 
 -12   2   7       65.59       58.43      2.21 o 
 -11   2   7       20.79       16.60      2.16 o 
 -10   2   7        1.37        0.97      0.60 o 
  -9   2   7       36.68       33.50      1.38 o 
  -8   2   7       30.27       33.61      1.64 o 
  -7   2   7        0.12        1.05      0.45 o 
  -6   2   7       86.98       93.17      1.49 o 
  -5   2   7        2.55        5.49      1.11 o 
  -4   2   7      117.33      145.70      3.28 o 
  -3   2   7      348.91      381.85     10.40 o 
  -2   2   7       57.05       46.89      1.91 o 
  -1   2   7       84.57       61.05      1.22 o 
   0   2   7      699.19      681.62     23.78 o 
   1   2   7     2080.63     2171.44     36.01 o 
   2   2   7      864.46      971.68     26.53 o 
   3   2   7        0.45        1.02      0.33 o 
   4   2   7       33.80       32.45      1.85 o 
   5   2   7        0.04       -0.61      0.61 o 
   6   2   7      507.92      513.42      8.20 o 
   7   2   7      112.67      103.46      2.49 o 
   8   2   7       76.82       75.56      3.29 o 
 -14   3   7        5.27        6.87      2.09 o 
 -13   3   7       15.06       13.84      2.39 o 
 -12   3   7       32.26       30.20      1.79 o 
 -11   3   7        2.24        0.45      0.84 o 
 -10   3   7       34.05       32.05      1.31 o 
  -9   3   7       17.42       14.16      0.97 o 
  -8   3   7      212.22      208.35      3.14 o 
  -7   3   7      401.62      457.75     10.84 o 
  -6   3   7        9.33        8.28      0.69 o 
  -5   3   7      109.56      122.29      3.45 o 
  -4   3   7        8.27        9.11      0.47 o 
  -3   3   7      109.79      121.82      1.42 o 
  -2   3   7       44.09       45.05      1.49 o 
  -1   3   7      147.13      117.46      3.29 o 
   0   3   7       37.21       31.33      1.52 o 
   1   3   7      563.28      616.07     16.22 o 
   2   3   7      667.67      728.38     21.44 o 
   3   3   7        1.45        5.31      1.39 o 
   4   3   7        6.14        9.56      0.79 o 
   5   3   7       23.30       20.47      1.27 o 
   6   3   7       86.77       78.86      2.11 o 
   7   3   7       21.91       17.03      1.27 o 
   8   3   7       72.00       76.89      3.29 o 
 -13   4   7        8.16        8.28      1.48 o 
 -12   4   7      124.45       99.97      5.97 o 
 -11   4   7        4.89        4.49      1.06 o 
 -10   4   7        3.49        2.06      0.93 o 
  -9   4   7       79.56       87.90      1.78 o 
  -8   4   7       10.87        9.63      0.86 o 
  -7   4   7       28.06       22.52      0.97 o 
  -6   4   7      130.18      133.85      4.29 o 
  -5   4   7       88.43       94.13      4.10 o 
  -4   4   7        3.07        3.98      0.54 o 
  -3   4   7       31.27       23.06      0.70 o 
  -2   4   7     1904.96     1787.85     65.63 o 
  -1   4   7        7.74        7.60      0.42 o 
   0   4   7        1.64        1.71      0.41 o 
   1   4   7       42.37       53.46      1.38 o 
   2   4   7       50.17       58.73      2.72 o 
   3   4   7      117.47      132.81      7.23 o 
   4   4   7       58.68       66.35      3.46 o 
   5   4   7        3.34        3.45      0.84 o 
   6   4   7       32.01       31.67      1.69 o 
   7   4   7       19.50       18.83      1.48 o 
   8   4   7        4.44        3.73      1.06 o 
   9   4   7        7.77        9.85      2.09 o 
 -13   5   7        0.57        0.60      1.79 o 
 -12   5   7        0.00        0.15      1.27 o 
 -11   5   7        9.37        9.98      1.36 o 
 -10   5   7       68.60       65.84      6.12 o 
  -9   5   7       25.39       23.09      1.49 o 
  -8   5   7        8.59       10.86      0.86 o 
  -7   5   7       42.94       44.10      2.42 o 
  -6   5   7        1.35        2.36      0.52 o 
  -5   5   7        3.80        6.52      0.69 o 
  -4   5   7      603.61      659.59     15.95 o 
  -3   5   7       24.31       29.50      0.91 o 
  -2   5   7       76.64       66.44      2.61 o 
  -1   5   7      131.72      123.80      5.51 o 
   0   5   7        3.83        4.44      0.89 o 
   1   5   7      141.32      146.61      6.05 o 
   2   5   7        4.53        4.62      0.61 o 
   3   5   7        5.78        6.19      0.74 o 
   4   5   7        1.83        1.75      0.84 o 
   5   5   7       67.93       71.69      3.43 o 
   6   5   7       15.29       13.89      1.27 o 
   7   5   7        4.42        4.18      1.06 o 
   8   5   7        6.37        6.15      1.27 o 
   9   5   7        2.28        1.19      1.79 o 
 -13   6   7        0.11        0.60      1.79 o 
 -12   6   7       31.51       30.98      2.09 o 
 -11   6   7       73.08       57.69      5.97 o 
 -10   6   7       31.89       32.81      4.63 o 
  -9   6   7       58.38       50.50      3.73 o 
  -8   6   7       34.55       33.52      3.14 o 
  -7   6   7      566.91      574.32     25.54 o 
  -6   6   7      166.06      176.07      8.41 o 
  -5   6   7        1.69        1.63      0.56 o 
  -4   6   7      353.14      385.82     17.18 o 
  -3   6   7      281.86      308.43     18.59 o 
  -2   6   7       64.79       68.19      5.82 o 
  -1   6   7      312.96      295.01     14.66 o 
   0   6   7       35.04       27.94      1.59 o 
   1   6   7      184.46      173.55      7.86 o 
   2   6   7       25.54       25.58      1.93 o 
   3   6   7       20.97       21.74      1.21 o 
   4   6   7        1.85        0.20      0.69 o 
   5   6   7       33.14       37.34      2.04 o 
   6   6   7       19.81       19.27      1.48 o 
   7   6   7       14.24       14.73      1.36 o 
   8   6   7       26.21       26.80      1.79 o 
 -12   7   7        1.92        3.28      1.79 o 
 -11   7   7        6.47        7.76      1.48 o 
 -10   7   7       52.29       48.83      6.27 o 
  -9   7   7       34.65       31.13      4.18 o 
  -8   7   7     1436.39     1504.41    149.03 o 
  -7   7   7      224.13      224.96     23.45 o 
  -6   7   7      382.67      396.74      9.27 o 
  -5   7   7       27.69       26.35      1.25 o 
  -4   7   7       21.31       24.14      1.03 o 
  -3   7   7       76.68       70.51      3.05 o 
  -2   7   7       83.91       75.66      3.99 o 
  -1   7   7       89.55       76.44      2.25 o 
   0   7   7      155.26      148.87      8.35 o 
   1   7   7       72.47       64.54      3.48 o 
   2   7   7      290.51      260.99     12.43 o 
   3   7   7      398.20      396.23     11.43 o 
   4   7   7       31.69       32.07      2.49 o 
   5   7   7       55.00       54.97      2.75 o 
   6   7   7        0.10        1.49      1.06 o 
   7   7   7        2.66        2.69      1.19 o 
   8   7   7       45.19       52.86      3.28 o 
 -11   8   7        2.64        5.08      1.79 o 
 -10   8   7        1.15        0.71      1.15 o 
  -9   8   7        3.53        2.84      1.06 o 
  -8   8   7        6.06        5.12      2.39 o 
  -7   8   7      387.02      411.14     27.94 o 
  -6   8   7        1.11        3.28      1.06 o 
  -5   8   7       44.97       41.39      2.69 o 
  -4   8   7       11.17       12.48      0.82 o 
  -3   8   7       12.26       12.98      1.02 o 
  -2   8   7        0.24       -0.57      1.05 o 
  -1   8   7      175.00      162.37      5.88 o 
   0   8   7      493.87      447.69     22.94 o 
   1   8   7      456.36      410.54     26.18 o 
   2   8   7       23.13       17.81      1.00 o 
   3   8   7       55.51       54.20      2.33 o 
   4   8   7        0.03        0.00      0.79 o 
   5   8   7        9.69       10.42      1.08 o 
   6   8   7        0.89       -0.75      1.06 o 
   7   8   7       25.76       26.28      2.69 o 
 -11   9   7        4.11        4.78      2.09 o 
 -10   9   7        3.23        4.18      2.09 o 
  -9   9   7        4.00        5.12      1.27 o 
  -8   9   7        3.83        3.73      1.27 o 
  -7   9   7       10.79       13.03      1.48 o 
  -6   9   7       75.89       80.96      3.73 o 
  -5   9   7       34.25       31.85      2.49 o 
  -4   9   7       18.23       14.93      2.09 o 
  -3   9   7       16.39       15.66      1.08 o 
  -2   9   7       15.62       15.66      1.03 o 
  -1   9   7       74.72       64.37      2.92 o 
   0   9   7        0.20        0.81      0.74 o 
   1   9   7       68.90       62.68      2.05 o 
   2   9   7       14.09       12.96      1.01 o 
   3   9   7       42.39       43.77      1.55 o 
   4   9   7       44.44       48.56      2.51 o 
   5   9   7        0.26       -0.51      0.91 o 
   6   9   7       36.61       47.78      3.28 o 
  -9  10   7        6.54        7.47      2.09 o 
  -8  10   7        6.56        8.67      1.48 o 
  -7  10   7        3.13        4.56      1.15 o 
  -6  10   7        4.11        4.34      0.91 o 
  -5  10   7       24.29       21.69      3.88 o 
  -4  10   7       85.00       72.49      8.66 o 
  -3  10   7        7.98       10.45      1.27 o 
  -2  10   7      132.80      118.08      5.73 o 
  -1  10   7       26.47       20.28      1.26 o 
   0  10   7       13.28       13.78      1.08 o 
   1  10   7        9.68       10.95      1.24 o 
   2  10   7        5.10        6.20      3.14 o 
   3  10   7       26.73       27.89      1.43 o 
   4  10   7       15.21       19.80      1.38 o 
   5  10   7        0.33       -0.30      1.49 o 
  -8  11   7        0.25       -0.30      1.48 o 
  -7  11   7        2.95        1.76      1.15 o 
  -6  11   7        1.83        1.47      1.94 o 
  -5  11   7        5.69        3.93      1.64 o 
  -4  11   7       40.19       36.64      3.28 o 
  -3  11   7        0.29       -0.30      0.93 o 
  -2  11   7       46.35       48.86      2.11 o 
  -1  11   7       10.63       11.24      1.24 o 
   0  11   7        5.74        6.43      1.23 o 
   1  11   7        1.03        1.41      0.91 o 
   2  11   7        1.13        0.70      0.86 o 
   3  11   7       37.21       41.28      1.72 o 
   4  11   7       90.25      106.16      5.53 o 
  -6  12   7       24.24       29.78      2.00 o 
  -5  12   7       21.27       21.74      1.79 o 
  -4  12   7        5.86        5.67      1.27 o 
  -3  12   7        8.06        6.08      1.36 o 
  -2  12   7       10.20        8.69      2.39 o 
  -1  12   7        0.55        0.15      1.06 o 
   0  12   7       38.70       47.02      4.40 o 
   1  12   7        1.51        1.99      1.03 o 
   2  12   7       59.78       75.85      3.88 o 
 -14   0   8        5.53        7.54      1.49 o 
 -13   0   8       26.90       21.91      3.28 o 
 -12   0   8      236.46      244.16     24.95 o 
 -11   0   8      365.76      341.80     20.32 o 
 -10   0   8        5.37        9.71      1.06 o 
  -9   0   8       81.41       73.00      5.38 o 
  -8   0   8        1.05        0.15      0.75 o 
  -7   0   8       29.47       19.25      1.79 o 
  -6   0   8      346.39      332.80     14.05 o 
  -5   0   8      170.52      180.29      3.13 o 
  -4   0   8    10186.50    10418.98    291.72 o 
  -3   0   8    22824.49    23772.53    667.13 o 
  -2   0   8       40.81       52.14      1.36 o 
  -1   0   8        0.07        1.19      0.42 o 
   0   0   8      244.00      246.99      2.64 o 
   1   0   8      104.30      102.05      2.84 o 
   2   0   8      255.47      248.65      2.85 o 
   3   0   8       11.28       15.08      1.05 o 
   4   0   8      137.38      147.16      5.38 o 
   5   0   8      241.26      232.96      3.29 o 
   6   0   8        0.01       -1.19      1.19 o 
   7   0   8       13.03       15.23      1.79 o 
   8   0   8        1.36        0.00      1.49 o 
 -14   1   8        0.26       -0.41      0.97 o 
 -13   1   8       22.05       19.74      1.38 o 
 -12   1   8      170.87      168.49      9.23 o 
 -11   1   8       79.63       77.09      4.08 o 
 -10   1   8        7.39        8.49      0.75 o 
  -9   1   8       46.07       42.46      2.03 o 
  -8   1   8       27.39       26.50      1.34 o 
  -7   1   8       72.66       72.23      1.85 o 
  -6   1   8      154.49      171.57      6.25 o 
  -5   1   8        6.07        9.13      0.55 o 
  -4   1   8      576.62      667.76     68.98 o 
  -3   1   8     5292.88     5428.50     52.22 o 
  -2   1   8      761.93      871.51     10.24 o 
  -1   1   8       65.20       72.80      1.29 o 
   0   1   8        3.64        4.86      0.45 o 
   1   1   8       58.80       67.01      1.12 o 
   2   1   8       80.30       86.61      1.26 o 
   3   1   8        2.18        1.49      0.45 o 
   4   1   8       60.50       54.25      1.52 o 
   5   1   8      251.92      250.68      6.55 o 
   6   1   8       73.03       67.54      1.72 o 
   7   1   8        0.04       -1.06      1.06 o 
   8   1   8       11.82       12.10      1.48 o 
 -14   2   8        4.89        9.26      2.09 o 
 -13   2   8        7.43        4.78      1.03 o 
 -12   2   8        0.01       -0.04      1.05 o 
 -11   2   8       16.39       19.16      2.28 o 
 -10   2   8        1.18        1.79      0.60 o 
  -9   2   8        0.56        1.10      0.55 o 
  -8   2   8       42.02       43.54      1.63 o 
  -7   2   8     1639.18     1747.09     16.05 o 
  -6   2   8      513.08      560.86     12.25 o 
  -5   2   8      286.41      274.99      6.90 o 
  -4   2   8        0.14        0.75      0.52 o 
  -3   2   8       32.06       31.97      1.08 o 
  -2   2   8       52.29       44.54      2.40 o 
  -1   2   8      584.23      565.35     11.23 o 
   0   2   8       10.24        5.75      0.50 o 
   1   2   8       26.90       25.59      0.81 o 
   2   2   8       25.04       27.18      1.03 o 
   3   2   8        3.07        3.83      0.61 o 
   4   2   8        4.31        3.93      0.69 o 
   5   2   8      231.71      237.72      2.81 o 
   6   2   8      178.07      180.97      3.60 o 
   7   2   8        5.86        5.41      0.91 o 
   8   2   8       10.65        8.96      2.09 o 
 -14   3   8        0.04       -0.30      1.79 o 
 -13   3   8        6.85        6.55      1.94 o 
 -12   3   8       14.45       18.07      1.48 o 
 -11   3   8        3.49        1.66      1.19 o 
 -10   3   8       13.10       14.79      1.08 o 
  -9   3   8      131.85      137.50      2.12 o 
  -8   3   8      107.78      119.71      1.90 o 
  -7   3   8      181.57      204.05      5.28 o 
  -6   3   8      117.19      130.95      1.71 o 
  -5   3   8      332.55      349.38     12.12 o 
  -4   3   8       13.72       22.69      2.28 o 
  -3   3   8        1.16        1.39      0.62 o 
  -2   3   8       97.87      103.74      3.94 o 
  -1   3   8        0.35        0.30      0.42 o 
   0   3   8      526.86      535.63      4.49 o 
   1   3   8      684.33      746.58      3.83 o 
   2   3   8       11.48        9.86      0.84 o 
   3   3   8        8.40        8.51      0.84 o 
   4   3   8        0.03        0.51      0.72 o 
   5   3   8       86.75       86.87      2.21 o 
   6   3   8        3.79        2.39      1.06 o 
   7   3   8       68.09       66.16      2.11 o 
   8   3   8        5.51        5.24      1.27 o 
 -13   4   8       63.17       60.36      3.14 o 
 -12   4   8       19.99       19.13      1.69 o 
 -11   4   8        2.98        2.09      1.06 o 
 -10   4   8        0.17        0.20      2.24 o 
  -9   4   8       25.34       26.02      1.21 o 
  -8   4   8        6.31        7.84      0.86 o 
  -7   4   8        2.39        7.21      0.74 o 
  -6   4   8        3.67        5.84      0.69 o 
  -5   4   8       28.74       28.39      1.29 o 
  -4   4   8      198.81      185.35      5.13 o 
  -3   4   8       10.53       12.89      0.79 o 
  -2   4   8       70.95       64.89      2.10 o 
  -1   4   8      134.13      136.27      4.18 o 
   0   4   8      134.23      128.97      1.67 o 
   1   4   8      110.27      126.55      2.54 o 
   2   4   8      111.44      123.07      2.32 o 
   3   4   8       88.37       88.12      3.73 o 
   4   4   8       34.38       31.21      1.48 o 
   5   4   8      139.06      117.99      2.53 o 
   6   4   8      145.29      137.15      5.23 o 
   7   4   8        0.13        1.34      1.06 o 
   8   4   8        2.73        1.94      1.06 o 
   9   4   8       90.66      101.54      4.18 o 
 -13   5   8        7.12        8.96      2.09 o 
 -12   5   8       14.17       14.62      1.57 o 
 -11   5   8      131.88      116.81      8.96 o 
 -10   5   8        2.95        1.05      1.34 o 
  -9   5   8       16.80       17.22      1.49 o 
  -8   5   8        3.56        4.63      0.79 o 
  -7   5   8        8.40        7.42      0.79 o 
  -6   5   8       43.65       40.63      1.21 o 
  -5   5   8        7.94        7.39      0.55 o 
  -4   5   8      181.05      188.53      7.03 o 
  -3   5   8       33.65       39.51      1.17 o 
  -2   5   8        0.94        1.28      0.36 o 
  -1   5   8      192.76      180.57      6.00 o 
   0   5   8       59.13       53.05      1.57 o 
   1   5   8        0.04        0.38      1.49 o 
   2   5   8       75.91       67.65      1.90 o 
   3   5   8      150.70      148.58      4.18 o 
   4   5   8      285.05      266.35      5.68 o 
   5   5   8       88.36       75.19      2.21 o 
   6   5   8       14.84       14.56      1.48 o 
   7   5   8        0.18        0.75      1.64 o 
   8   5   8       10.22        9.36      1.36 o 
 -13   6   8        0.67       -0.90      1.79 o 
 -12   6   8       12.04       13.14      2.39 o 
 -11   6   8        0.11       -0.45      1.06 o 
 -10   6   8       13.17       14.50      1.48 o 
  -9   6   8        0.15       -0.30      1.19 o 
  -8   6   8       48.65       45.54      4.47 o 
  -7   6   8        4.09        3.56      0.79 o 
  -6   6   8       67.26       69.11      1.55 o 
  -5   6   8        8.17        8.42      0.63 o 
  -4   6   8       42.04       38.39      1.51 o 
  -3   6   8        9.08       11.55      0.60 o 
  -2   6   8        5.77        7.48      0.81 o 
  -1   6   8      272.87      244.51      4.42 o 
   0   6   8      154.87      139.19      1.93 o 
   1   6   8        0.05       -0.56      0.56 o 
   2   6   8      281.95      270.94      4.33 o 
   3   6   8      140.32      130.60      2.99 o 
   4   6   8       75.20       71.97      2.54 o 
   5   6   8      144.95      126.35      2.96 o 
   6   6   8        2.62        3.91      1.34 o 
   7   6   8       13.66       13.49      2.09 o 
   8   6   8        0.82        0.90      1.79 o 
 -12   7   8        2.98        3.58      1.79 o 
 -11   7   8        0.69       -0.79      1.15 o 
 -10   7   8       22.52       22.12      1.94 o 
  -9   7   8      156.58      155.56      8.96 o 
  -8   7   8      109.85      113.59     10.30 o 
  -7   7   8        2.83        2.84      1.06 o 
  -6   7   8        9.12       10.94      1.50 o 
  -5   7   8       44.75       43.89      2.67 o 
  -4   7   8        0.25       -0.32      0.51 o 
  -3   7   8       15.84       15.66      0.94 o 
  -2   7   8        0.34       -0.22      0.45 o 
  -1   7   8       30.76       25.27      0.91 o 
   0   7   8       53.78       43.96      1.77 o 
   1   7   8      275.11      265.66      2.90 o 
   2   7   8      666.54      637.15      9.27 o 
   3   7   8      154.11      157.58      3.17 o 
   4   7   8        1.71        0.45      0.84 o 
   5   7   8        2.48        3.43      1.06 o 
   6   7   8        4.14        3.43      1.06 o 
   7   7   8        1.59        2.09      1.79 o 
 -11   8   8        6.63        7.47      2.09 o 
 -10   8   8       35.32       36.66      4.18 o 
  -9   8   8       39.34       38.46      3.28 o 
  -8   8   8      432.68      438.42     34.52 o 
  -7   8   8      367.65      393.93     28.54 o 
  -6   8   8      408.37      401.72     19.43 o 
  -5   8   8        2.81        2.85      0.79 o 
  -4   8   8        9.09        8.98      0.90 o 
  -3   8   8        2.76        1.99      0.69 o 
  -2   8   8        0.01       -0.61      0.61 o 
  -1   8   8       87.61       78.23      2.54 o 
   0   8   8       90.00       86.31      1.83 o 
   1   8   8      150.61      148.70      4.38 o 
   2   8   8        2.31        2.29      0.93 o 
   3   8   8        0.00       -0.15      0.84 o 
   4   8   8        0.08       -0.15      1.06 o 
   5   8   8        0.03       -0.30      1.06 o 
   6   8   8       16.98       17.32      2.39 o 
   7   8   8       35.70       48.08      3.28 o 
 -10   9   8        4.66        6.27      2.09 o 
  -9   9   8        0.29        0.30      1.27 o 
  -8   9   8        0.05        1.49      1.79 o 
  -7   9   8        6.02        5.67      1.27 o 
  -6   9   8       28.71       26.74      2.09 o 
  -5   9   8        7.44        8.44      1.15 o 
  -4   9   8       46.25       43.50      4.25 o 
  -3   9   8        2.23        1.51      0.74 o 
  -2   9   8       73.47       64.77      2.33 o 
  -1   9   8       43.01       33.08      1.57 o 
   0   9   8       52.53       52.27      2.24 o 
   1   9   8      208.19      222.65      2.98 o 
   2   9   8        2.44        0.90      1.06 o 
   3   9   8       32.12       34.66      1.90 o 
   4   9   8       43.98       45.69      2.99 o 
   5   9   8        0.45        1.19      1.49 o 
   6   9   8       38.08       47.48      3.28 o 
  -9  10   8        0.42        0.30      1.79 o 
  -8  10   8       13.10       14.66      1.69 o 
  -7  10   8       30.22       36.59      2.39 o 
  -6  10   8       13.06       16.51      1.94 o 
  -5  10   8       52.75       41.86      5.82 o 
  -4  10   8       58.06       46.14      3.73 o 
  -3  10   8      169.16      156.62      6.74 o 
  -2  10   8      215.54      197.56      5.66 o 
  -1  10   8        2.82        2.54      1.06 o 
   0  10   8        0.16       -0.83      0.93 o 
   1  10   8       42.18       42.11      1.60 o 
   2  10   8       10.65       10.65      1.48 o 
   3  10   8       46.64       54.20      2.32 o 
   4  10   8        1.39        0.30      1.49 o 
   5  10   8        0.21        0.60      1.79 o 
  -8  11   8        0.23        0.90      2.09 o 
  -7  11   8        1.35        0.19      1.15 o 
  -6  11   8        0.03        0.92      1.15 o 
  -5  11   8        0.61        2.04      1.15 o 
  -4  11   8       49.35       47.06      6.27 o 
  -3  11   8        2.73        4.72      1.15 o 
  -2  11   8        2.41        1.64      1.34 o 
  -1  11   8        0.41        1.38      1.15 o 
   0  11   8       18.55       21.11      2.09 o 
   1  11   8       17.49       19.71      2.39 o 
   2  11   8        0.17        0.46      1.15 o 
   3  11   8        1.59        1.49      1.79 o 
  -5  12   8        1.13        1.19      1.27 o 
  -4  12   8        3.45        3.58      1.49 o 
  -3  12   8        0.20        1.33      2.09 o 
  -2  12   8        0.12       -0.30      1.49 o 
  -1  12   8        3.18        4.78      1.79 o 
   0  12   8        0.01        0.34      1.36 o 
 -14   1   9        0.13        0.62      1.82 o 
 -13   1   9       81.34       80.50      5.47 o 
 -12   1   9      475.27      455.66     27.70 o 
 -11   1   9       76.02       70.71      2.24 o 
 -10   1   9       93.80       92.42      3.19 o 
  -9   1   9       25.19       22.71      0.93 o 
  -8   1   9       30.34       37.06      1.00 o 
  -7   1   9      347.33      310.61     12.90 o 
  -6   1   9        0.71        0.73      0.43 o 
  -5   1   9       54.73       53.48      1.18 o 
  -4   1   9      435.36      461.63      8.59 o 
  -3   1   9     1569.89     1632.81      8.86 o 
  -2   1   9       54.28       71.26      1.72 o 
  -1   1   9       58.62       52.37      1.00 o 
   0   1   9      332.33      324.23      4.10 o 
   1   1   9      138.70      143.94      2.29 o 
   2   1   9      180.57      168.58      2.23 o 
   3   1   9        5.32        3.40      0.51 o 
   4   1   9       28.16       22.42      1.08 o 
   5   1   9        1.45        3.44      0.79 o 
   6   1   9      108.41      112.34      2.75 o 
   7   1   9       33.03       33.49      2.54 o 
   8   1   9        0.72        0.95      1.15 o 
 -14   2   9        1.49        0.90      1.79 o 
 -13   2   9        3.03       -0.40      0.91 o 
 -12   2   9       53.92       52.98      5.00 o 
 -11   2   9       12.72       11.42      0.90 o 
 -10   2   9        1.44        1.27      0.60 o 
  -9   2   9      218.56      240.15      5.29 o 
  -8   2   9       18.97       18.48      1.68 o 
  -7   2   9        0.16        1.34      0.61 o 
  -6   2   9       32.33       33.07      1.03 o 
  -5   2   9       62.76       56.83      1.18 o 
  -4   2   9      210.83      206.03      4.47 o 
  -3   2   9       32.88       37.61      1.27 o 
  -2   2   9      217.49      220.84      2.33 o 
  -1   2   9      365.35      382.72      4.89 o 
   0   2   9      117.79      132.09      3.49 o 
   1   2   9      162.88      178.28      1.83 o 
   2   2   9       17.69       14.78      0.95 o 
   3   2   9       18.04       17.57      0.97 o 
   4   2   9       17.19       18.43      1.81 o 
   5   2   9      243.22      241.55      6.02 o 
   6   2   9       25.95       27.69      1.31 o 
   7   2   9        4.90        3.28      1.19 o 
   8   2   9        0.94        3.88      2.09 o 
 -14   3   9        1.64        2.99      1.79 o 
 -13   3   9        3.41        1.76      1.15 o 
 -12   3   9        0.01       -1.06      1.06 o 
 -11   3   9        0.86        0.90      0.91 o 
 -10   3   9        1.69        1.38      0.79 o 
  -9   3   9       22.22       19.73      1.14 o 
  -8   3   9      217.57      229.62      2.58 o 
  -7   3   9       29.55       35.53      1.14 o 
  -6   3   9       58.81       55.08      2.86 o 
  -5   3   9       64.26       58.47      2.17 o 
  -4   3   9      142.42      136.11      3.78 o 
  -3   3   9        0.26       -0.09      0.43 o 
  -2   3   9        5.30        8.71      1.04 o 
  -1   3   9       23.05       18.02      0.79 o 
   0   3   9      512.89      539.09      3.43 o 
   1   3   9       38.54       39.44      1.14 o 
   2   3   9        9.05        8.63      0.93 o 
   3   3   9        2.52        2.69      0.90 o 
   4   3   9        7.59        7.18      1.06 o 
   5   3   9       24.68       21.29      1.36 o 
   6   3   9       79.88       74.24      3.58 o 
   7   3   9        1.89        2.54      1.94 o 
   8   3   9        0.12        0.90      1.79 o 
 -13   4   9       16.60       15.23      2.39 o 
 -12   4   9       11.29        7.37      1.27 o 
 -11   4   9        9.14       10.06      1.27 o 
 -10   4   9       22.27       23.43      1.26 o 
  -9   4   9       50.03       54.39      1.68 o 
  -8   4   9        3.39        5.61      1.21 o 
  -7   4   9       49.85       48.20      1.45 o 
  -6   4   9       24.99       26.56      1.40 o 
  -5   4   9       93.40       93.56      3.62 o 
  -4   4   9      140.14      136.70      4.48 o 
  -3   4   9       14.84       16.93      0.86 o 
  -2   4   9      365.15      358.68     11.90 o 
  -1   4   9       93.82       90.58      1.49 o 
   0   4   9        0.12       -0.26      0.43 o 
   1   4   9      170.90      178.78      2.85 o 
   2   4   9       16.52       16.45      1.27 o 
   3   4   9        1.48        1.05      1.34 o 
   4   4   9        0.01        0.38      0.72 o 
   5   4   9       63.15       52.56      2.84 o 
   6   4   9       52.63       45.33      1.94 o 
   7   4   9        4.96        6.15      1.27 o 
   8   4   9        1.39       -1.15      1.15 o 
 -13   5   9       17.24       17.62      2.39 o 
 -12   5   9        0.84       -0.71      1.19 o 
 -11   5   9        0.71        0.60      1.06 o 
 -10   5   9       41.32       47.80      2.54 o 
  -9   5   9      103.20      106.73      2.01 o 
  -8   5   9       12.05       14.21      1.03 o 
  -7   5   9        1.30        4.18      1.13 o 
  -6   5   9        0.01        0.16      0.56 o 
  -5   5   9      180.73      177.18      7.24 o 
  -4   5   9      158.55      160.17      7.90 o 
  -3   5   9      392.72      377.40     16.45 o 
  -2   5   9      144.40      145.25      7.06 o 
  -1   5   9       12.91       13.93      1.06 o 
   0   5   9       40.44       39.14      1.48 o 
   1   5   9       83.60       85.42      2.11 o 
   2   5   9       27.19       24.19      1.48 o 
   3   5   9       62.36       63.45      2.00 o 
   4   5   9       16.54       15.53      1.27 o 
   5   5   9        2.75        1.59      0.93 o 
   6   5   9       17.17       15.85      1.64 o 
   7   5   9        2.34        3.43      1.27 o 
   8   5   9        0.02       -0.30      1.79 o 
 -12   6   9       13.84       17.02      2.39 o 
 -11   6   9       45.77       43.24      2.11 o 
 -10   6   9       35.49       35.58      1.90 o 
  -9   6   9       29.08       26.39      2.42 o 
  -8   6   9       26.81       30.07      1.88 o 
  -7   6   9        2.05        3.56      0.79 o 
  -6   6   9       41.07       47.14      1.38 o 
  -5   6   9       52.78       52.09      2.29 o 
  -4   6   9        0.27        1.29      0.89 o 
  -3   6   9       96.39       96.99      4.61 o 
  -2   6   9        3.00        3.60      0.84 o 
  -1   6   9       15.98       13.60      1.06 o 
   0   6   9       58.99       63.91      1.90 o 
   1   6   9      186.35      180.78      3.17 o 
   2   6   9      563.85      527.68     12.11 o 
   3   6   9        1.63        2.42      0.93 o 
   4   6   9      264.51      237.69      3.80 o 
   5   6   9       41.42       37.51      1.90 o 
   6   6   9       28.00       30.31      1.90 o 
   7   6   9        1.18        2.54      1.34 o 
 -12   7   9        0.18        0.00      1.79 o 
 -11   7   9        1.51        1.22      1.34 o 
 -10   7   9        3.96        5.97      1.27 o 
  -9   7   9       24.41       23.96      4.03 o 
  -8   7   9       31.67       30.37      5.97 o 
  -7   7   9      313.53      346.55     22.64 o 
  -6   7   9      198.65      210.33      6.33 o 
  -5   7   9       13.89       11.84      0.81 o 
  -4   7   9       31.07       33.81      2.41 o 
  -3   7   9        1.13        0.46      0.56 o 
  -2   7   9       31.93       28.70      1.48 o 
  -1   7   9      108.70      108.72      2.53 o 
   0   7   9        0.68        0.90      0.90 o 
   1   7   9     1224.93     1220.49     17.22 o 
   2   7   9       26.46       23.23      1.57 o 
   3   7   9       17.40       19.11      2.09 o 
   4   7   9        5.48        5.57      1.34 o 
   5   7   9       20.16       15.44      1.79 o 
   6   7   9       11.96       10.59      1.48 o 
   7   7   9       13.53       17.02      2.39 o 
 -11   8   9        0.00        0.00      1.79 o 
 -10   8   9        1.87       -0.30      1.79 o 
  -9   8   9        2.72        1.64      1.27 o 
  -8   8   9       33.38       32.47      5.08 o 
  -7   8   9      232.05      245.97     23.75 o 
  -6   8   9       49.20       41.88      1.43 o 
  -5   8   9       19.80       21.92      1.14 o 
  -4   8   9        0.86        0.63      0.61 o 
  -3   8   9        1.92        1.69      0.69 o 
  -2   8   9        4.99        5.01      1.06 o 
  -1   8   9       84.19       90.01      2.42 o 
   0   8   9      781.12      789.35     15.70 o 
   1   8   9       54.00       56.50      3.43 o 
   2   8   9       46.25       46.15      1.90 o 
   3   8   9        0.62       -0.50      0.93 o 
   4   8   9        6.07        3.88      1.27 o 
   5   8   9        1.15       -0.15      1.06 o 
   6   8   9       27.18       26.88      2.99 o 
 -10   9   9        1.96        5.08      2.09 o 
  -9   9   9        0.27       -0.75      1.27 o 
  -8   9   9        1.03       -0.90      1.15 o 
  -7   9   9        8.34        8.36      1.79 o 
  -6   9   9       29.21       32.06      1.79 o 
  -5   9   9       24.51       20.90      2.09 o 
  -4   9   9       54.43       51.54      3.58 o 
  -3   9   9       18.72       15.23      1.27 o 
  -2   9   9       91.65       80.20      2.32 o 
  -1   9   9       20.04       19.78      1.48 o 
   0   9   9       25.48       25.14      2.24 o 
   1   9   9        1.06        1.64      1.34 o 
   2   9   9       10.76       12.14      1.48 o 
   3   9   9       13.12       14.34      1.48 o 
   4   9   9        0.19       -0.90      1.49 o 
   5   9   9        7.24        5.67      1.79 o 
  -9  10   9       20.27       32.25      2.99 o 
  -8  10   9        0.10        2.24      2.24 o 
  -7  10   9        2.43        3.09      1.15 o 
  -6  10   9        4.55        4.12      1.15 o 
  -5  10   9       50.04       40.32      2.69 o 
  -4  10   9       14.04       14.33      1.79 o 
  -3  10   9       47.24       48.99      2.24 o 
  -2  10   9        5.45        6.87      1.79 o 
  -1  10   9        6.46        4.69      2.09 o 
   0  10   9        9.64       10.88      1.27 o 
   1  10   9        6.54        7.21      1.94 o 
   2  10   9        0.69       -0.84      1.15 o 
   3  10   9       17.27       20.01      2.39 o 
   4  10   9       13.03       18.51      2.69 o 
  -7  11   9        1.88        2.39      1.79 o 
  -6  11   9       11.34       15.98      3.43 o 
  -5  11   9        2.24        0.60      1.49 o 
  -4  11   9       30.06       25.08      2.39 o 
  -3  11   9       12.18        8.96      1.79 o 
  -2  11   9        0.86        2.69      1.79 o 
  -1  11   9        0.40        0.73      1.79 o 
   0  11   9       19.02       22.80      2.24 o 
   1  11   9       23.06       25.38      2.69 o 
   2  11   9        3.38        2.09      1.79 o 
  -4  12   9        5.48        5.37      1.79 o 
  -3  12   9        0.24        2.39      1.49 o 
  -1  12   9        1.59        4.18      1.79 o 
 -14   0  10       26.98       26.57      2.11 o 
 -13   0  10       64.68       67.29      4.03 o 
 -12   0  10      508.50      492.35     44.69 o 
 -11   0  10       34.36       35.32      3.43 o 
 -10   0  10       14.58       16.12      1.27 o 
  -9   0  10       34.11       40.30      3.43 o 
  -8   0  10      152.11      127.47      8.36 o 
  -7   0  10      103.46       93.79      2.99 o 
  -6   0  10       31.80       33.74      2.09 o 
  -5   0  10      137.48      148.38     13.29 o 
  -4   0  10      669.30      697.16      4.73 o 
  -3   0  10     1839.03     1854.95      7.85 o 
  -2   0  10      122.49      118.96      2.99 o 
  -1   0  10        9.55        7.34      0.84 o 
   0   0  10       13.88       12.69      1.06 o 
   1   0  10        0.01       -0.30      0.90 o 
   2   0  10        1.55        2.24      0.84 o 
   3   0  10       36.87       33.79      2.69 o 
   4   0  10      203.93      211.21      5.08 o 
   5   0  10       31.57       31.36      2.69 o 
   6   0  10        6.78        2.99      1.79 o 
   7   0  10        1.00        0.00      1.49 o 
   8   0  10        3.03        2.09      1.79 o 
 -14   1  10       10.27       10.76      1.48 o 
 -13   1  10      128.12      126.12      4.31 o 
 -12   1  10       20.51       24.51      1.80 o 
 -11   1  10        5.89        5.97      1.03 o 
 -10   1  10       16.66       15.43      0.93 o 
  -9   1  10        2.69        3.56      0.63 o 
  -8   1  10        0.01        0.58      0.51 o 
  -7   1  10        1.83        4.08      0.84 o 
  -6   1  10       27.19       26.73      1.27 o 
  -5   1  10       20.72       23.89      0.97 o 
  -4   1  10       72.47       79.08      1.70 o 
  -3   1  10       42.55       43.60      1.05 o 
  -2   1  10        1.77        2.02      0.45 o 
  -1   1  10       44.70       45.24      1.05 o 
   0   1  10        1.73        5.75      2.78 o 
   1   1  10      141.51      148.61      1.78 o 
   2   1  10        3.82        4.25      0.55 o 
   3   1  10       40.05       44.27      1.41 o 
   4   1  10      558.55      565.14     13.31 o 
   5   1  10      355.25      346.18     12.58 o 
   6   1  10       11.64       13.37      1.48 o 
   7   1  10        0.00        1.33      1.15 o 
   8   1  10       34.43       49.46      2.32 o 
 -14   2  10        9.62        6.57      2.09 o 
 -13   2  10        0.62        0.00      1.27 o 
 -12   2  10       73.30       65.36      2.38 o 
 -11   2  10        1.97        3.19      0.86 o 
 -10   2  10        0.08       -0.22      0.65 o 
  -9   2  10      127.91      117.57      4.81 o 
  -8   2  10       78.90       82.30      1.66 o 
  -7   2  10       56.94       66.93      1.90 o 
  -6   2  10       62.58       71.68     15.08 o 
  -5   2  10      192.24      198.42      4.31 o 
  -4   2  10        2.65        3.58      0.56 o 
  -3   2  10      249.41      251.45      4.33 o 
  -2   2  10        3.70        4.30      0.55 o 
  -1   2  10       10.81        9.47      0.63 o 
   0   2  10      317.64      323.70      4.71 o 
   1   2  10      376.24      379.95      5.00 o 
   2   2  10       31.59       28.84      1.14 o 
   3   2  10       28.19       27.52      1.33 o 
   4   2  10       80.90       83.32      1.88 o 
   5   2  10      161.96      162.99      5.09 o 
   6   2  10        3.53        2.79      0.86 o 
   7   2  10        1.94        0.60      1.49 o 
   8   2  10        3.84        3.58      2.09 o 
 -13   3  10        4.03        5.08      2.09 o 
 -12   3  10        2.62        2.69      1.27 o 
 -11   3  10        6.46        4.29      0.97 o 
 -10   3  10        0.27        0.92      0.74 o 
  -9   3  10      146.91      156.20      2.35 o 
  -8   3  10      594.54      624.33      5.49 o 
  -7   3  10        0.24       -0.63      0.63 o 
  -6   3  10       28.07       25.68      2.24 o 
  -5   3  10       45.29       41.54      1.77 o 
  -4   3  10       37.51       40.26      1.14 o 
  -3   3  10        0.95        2.19      0.52 o 
  -2   3  10       17.21       17.29      0.99 o 
  -1   3  10        6.54        6.86      1.83 o 
   0   3  10       84.38       85.88      1.58 o 
   1   3  10      124.03      123.62      3.14 o 
   2   3  10       11.25       11.27      1.49 o 
   3   3  10       16.88       14.19      1.27 o 
   4   3  10       65.04       61.52      4.33 o 
   5   3  10       13.63        9.17      1.27 o 
   6   3  10       29.66       27.38      1.79 o 
   7   3  10        5.35        5.37      2.09 o 
   8   3  10        5.35        6.57      2.09 o 
 -13   4  10       27.69       28.37      2.69 o 
 -12   4  10        0.05        0.00      1.06 o 
 -11   4  10        0.11        0.15      1.06 o 
 -10   4  10       16.89       15.66      1.14 o 
  -9   4  10        0.65        0.45      0.74 o 
  -8   4  10       11.10       14.48      1.27 o 
  -7   4  10        0.28        1.34      0.84 o 
  -6   4  10       61.63       64.32      2.69 o 
  -5   4  10        3.48        5.30      1.04 o 
  -4   4  10      153.99      169.32      2.24 o 
  -3   4  10      112.12      122.37      3.15 o 
  -2   4  10        3.96        5.09      0.69 o 
  -1   4  10      176.84      173.77      3.26 o 
   0   4  10      296.96      304.28      4.48 o 
   1   4  10       39.21       39.42      1.69 o 
   2   4  10       21.81       19.77      1.36 o 
   3   4  10       13.42       14.94      1.27 o 
   4   4  10       81.22       79.74      2.32 o 
   5   4  10        2.58        1.92      0.93 o 
   6   4  10        9.82       13.30      1.48 o 
   7   4  10        6.80        3.39      1.15 o 
 -13   5  10       48.35       47.78      3.28 o 
 -12   5  10       56.05       53.32      2.32 o 
 -11   5  10       17.38       17.72      1.57 o 
 -10   5  10       17.04       19.28      1.57 o 
  -9   5  10        2.15        1.43      0.74 o 
  -8   5  10        2.86        2.72      1.05 o 
  -7   5  10        2.82        2.39      0.84 o 
  -6   5  10        3.97        6.50      1.19 o 
  -5   5  10      847.57      888.71     34.55 o 
  -4   5  10      710.28      731.68     34.12 o 
  -3   5  10       83.79       81.92      2.55 o 
  -2   5  10        0.63       -0.30      0.52 o 
  -1   5  10       21.79       18.04      1.15 o 
   0   5  10        8.87        6.75      0.93 o 
   1   5  10        0.91        0.60      0.84 o 
   2   5  10       76.96       68.77      2.39 o 
   3   5  10        8.79        9.41      1.27 o 
   4   5  10       40.97       37.82      2.69 o 
   5   5  10        7.52        7.57      1.27 o 
   6   5  10        0.01        0.30      1.06 o 
   7   5  10        0.56        0.67      1.36 o 
 -12   6  10        8.71        8.66      2.09 o 
 -11   6  10       45.24       41.63      4.18 o 
 -10   6  10       34.77       31.23      1.86 o 
  -9   6  10        3.48        2.63      1.15 o 
  -8   6  10        0.00       -0.07      1.94 o 
  -7   6  10        3.39        5.33      1.06 o 
  -6   6  10       18.95       21.06      1.79 o 
  -5   6  10       32.68       35.72      1.52 o 
  -4   6  10       97.17       96.74      3.23 o 
  -3   6  10      102.40       98.61      5.36 o 
  -2   6  10        0.24        0.60      0.90 o 
  -1   6  10        5.79        3.31      0.84 o 
   0   6  10        3.40        4.52      3.43 o 
   1   6  10      169.85      157.35      9.56 o 
   2   6  10      172.74      171.07      3.27 o 
   3   6  10        3.84        1.79      1.49 o 
   4   6  10       12.04        8.81      1.27 o 
   5   6  10       17.64       19.03      1.57 o 
   6   6  10        4.10        2.09      1.15 o 
 -12   7  10        2.10        2.69      2.09 o 
 -11   7  10        3.48        5.97      2.09 o 
 -10   7  10       52.16       54.89      4.63 o 
  -9   7  10       81.38       81.94      4.63 o 
  -8   7  10      170.52      196.25      5.08 o 
  -7   7  10      403.74      426.37     28.99 o 
  -6   7  10       39.60       39.43      1.69 o 
  -5   7  10       20.42       21.70      2.09 o 
  -4   7  10        1.59        2.29      0.69 o 
  -3   7  10       25.02       22.67      1.64 o 
  -2   7  10       73.87       66.31      2.11 o 
  -1   7  10        0.15       -0.75      0.84 o 
   0   7  10        8.83        6.08      1.27 o 
   1   7  10       44.46       50.62      2.11 o 
   2   7  10       25.18       23.58      1.57 o 
   3   7  10       48.17       49.14      2.00 o 
   4   7  10       54.99       51.34      2.21 o 
   5   7  10       23.25       22.72      1.79 o 
   6   7  10        2.21        0.30      1.79 o 
 -11   8  10        0.05       -1.49      2.09 o 
 -10   8  10        0.72        1.36      1.36 o 
  -9   8  10        8.30        8.66      2.09 o 
  -8   8  10      170.57      163.39      4.78 o 
  -7   8  10       50.14       38.82      2.69 o 
  -6   8  10       17.15       14.76      1.36 o 
  -5   8  10       13.36       16.47      1.36 o 
  -4   8  10        0.15       -0.15      0.84 o 
  -3   8  10       36.28       36.20      1.69 o 
  -2   8  10       51.71       49.94      1.90 o 
  -1   8  10      501.54      472.45      5.28 o 
   0   8  10      217.56      220.83      3.80 o 
   1   8  10        0.55        0.56      1.05 o 
   2   8  10        0.52        1.79      1.06 o 
   3   8  10        1.83        0.75      1.06 o 
   4   8  10        0.27        0.00      1.06 o 
   5   8  10        6.10        7.47      2.09 o 
 -10   9  10        4.30        4.78      2.09 o 
  -9   9  10       31.54       24.49      2.99 o 
  -8   9  10       10.06        7.47      2.09 o 
  -7   9  10       13.53       12.84      2.09 o 
  -5   9  10        7.33        6.87      1.79 o 
  -4   9  10        0.34        0.83      0.93 o 
  -3   9  10       19.45       18.39      1.48 o 
  -2   9  10       10.79        9.13      1.27 o 
  -1   9  10       62.57       53.02      2.11 o 
   0   9  10      264.52      255.72      5.83 o 
   1   9  10       16.60       18.61      1.57 o 
   2   9  10       22.92       26.01      1.90 o 
   3   9  10        0.37       -0.90      1.49 o 
   4   9  10        2.09        3.88      2.09 o 
  -8  10  10        0.52        2.09      2.09 o 
  -7  10  10        0.38        1.79      1.49 o 
  -4  10  10        9.08        7.28      1.27 o 
  -3  10  10        1.25        1.87      1.15 o 
  -2  10  10       15.93       15.08      1.48 o 
  -1  10  10        7.13        7.95      2.24 o 
   0  10  10        0.71        0.15      1.06 o 
   1  10  10        1.30        1.94      1.27 o 
   2  10  10        5.08        5.97      1.79 o 
   3  10  10        1.40        0.90      1.79 o 
  -4  11  10        2.08        2.99      1.79 o 
  -3  11  10        4.80        4.48      1.79 o 
  -2  11  10        1.18        1.03      1.15 o 
  -1  11  10        3.56        2.84      1.64 o 
   0  11  10        8.48       14.33      2.39 o 
   1  11  10        9.99       11.35      2.39 o 
 -14   1  11       12.58       11.34      1.79 o 
 -13   1  11       44.34       47.83      2.84 o 
 -12   1  11      103.38       97.63      4.18 o 
 -11   1  11        9.85       11.22      1.27 o 
 -10   1  11        2.20        1.19      1.34 o 
  -9   1  11       22.95       18.64      1.36 o 
  -8   1  11       74.38       75.45      2.11 o 
  -7   1  11        6.30        5.56      1.34 o 
  -6   1  11      102.14      105.73      2.32 o 
  -5   1  11       58.12       58.11      1.36 o 
  -4   1  11       65.43       71.08      1.38 o 
  -3   1  11       31.11       31.87      0.93 o 
  -2   1  11        1.21        0.75      0.45 o 
  -1   1  11       91.92       86.33      1.77 o 
   0   1  11      554.99      540.84      3.35 o 
   1   1  11      248.21      260.49      5.39 o 
   2   1  11       47.27       48.38      1.26 o 
   3   1  11      217.15      214.38      2.80 o 
   4   1  11      719.52      711.33     29.61 o 
   5   1  11       35.88       33.45      1.90 o 
   6   1  11        0.09       -0.60      1.06 o 
   7   1  11       20.84       22.25      1.90 o 
 -13   2  11        3.62        2.97      1.14 o 
 -12   2  11        0.58        0.20      1.22 o 
 -11   2  11        2.18        3.77      1.79 o 
 -10   2  11        0.69       -0.80      0.93 o 
  -9   2  11        0.95       -0.45      0.84 o 
  -8   2  11       76.98       82.43      2.32 o 
  -7   2  11        0.09       -0.72      0.72 o 
  -6   2  11       36.01       36.88      1.48 o 
  -5   2  11        0.28       -0.52      0.52 o 
  -4   2  11        9.04        8.41      0.74 o 
  -3   2  11        1.79        1.00      0.52 o 
  -2   2  11      131.65      137.88      2.20 o 
  -1   2  11       57.39       58.37      2.11 o 
   0   2  11      331.38      339.25      6.18 o 
   1   2  11      101.38      101.46      1.77 o 
   2   2  11        1.05        1.09      0.69 o 
   3   2  11       11.64       12.52      1.03 o 
   4   2  11      147.36      144.65      4.70 o 
   5   2  11      295.30      287.94     10.09 o 
   6   2  11        0.03       -0.75      1.34 o 
   7   2  11        6.87       10.23      1.79 o 
 -13   3  11       26.00       25.38      2.69 o 
 -12   3  11        0.53        1.25      0.91 o 
 -11   3  11        0.43       -0.60      1.06 o 
 -10   3  11       32.05       31.73      1.79 o 
  -9   3  11       75.33       71.57      2.21 o 
  -8   3  11       84.07       80.13      2.21 o 
  -7   3  11       54.66       49.71      1.79 o 
  -6   3  11       48.86       46.82      1.94 o 
  -5   3  11       30.82       24.58      1.50 o 
  -4   3  11       11.02       10.18      0.86 o 
  -3   3  11       41.00       40.53      2.37 o 
  -2   3  11       97.04      101.09      2.00 o 
  -1   3  11       90.01       95.84      1.98 o 
   0   3  11      290.20      289.30      5.27 o 
   1   3  11        6.04        5.44      1.06 o 
   2   3  11        0.04        0.30      0.84 o 
   3   3  11        5.86        6.11      1.15 o 
   4   3  11        5.31        5.56      1.06 o 
   5   3  11       29.50       30.59      1.79 o 
   6   3  11       18.01       19.59      1.69 o 
   7   3  11       22.61       24.78      2.99 o 
 -13   4  11        9.32        8.66      2.09 o 
 -12   4  11        5.11        8.36      2.09 o 
 -11   4  11        4.12        5.86      1.27 o 
 -10   4  11       34.15       42.58      1.90 o 
  -9   4  11        2.05        0.90      1.06 o 
  -8   4  11        4.01        5.74      1.06 o 
  -7   4  11        1.11       -0.60      0.84 o 
  -6   4  11        7.60        9.34      1.06 o 
  -5   4  11       69.08       67.36      1.49 o 
  -4   4  11      121.44      112.58      2.54 o 
  -3   4  11      131.48      135.02      4.65 o 
  -2   4  11        4.60        4.98      0.69 o 
  -1   4  11        0.68        1.49      0.72 o 
   0   4  11       26.26       22.27      1.36 o 
   1   4  11        3.81        4.00      1.34 o 
   2   4  11       49.61       45.24      2.69 o 
   3   4  11        0.00       -0.15      0.84 o 
   4   4  11        3.57        3.28      1.06 o 
   5   4  11        6.78        6.13      1.27 o 
   6   4  11        2.05        2.25      1.15 o 
   7   4  11        6.24        9.07      1.57 o 
 -11   5  11        2.14        2.99      1.79 o 
 -10   5  11        0.35       -0.15      1.34 o 
  -9   5  11       22.06       25.88      1.57 o 
  -8   5  11       14.35       17.68      1.36 o 
  -7   5  11        8.96        9.08      1.15 o 
  -6   5  11       32.08       29.41      2.09 o 
  -5   5  11        0.01        0.00      0.69 o 
  -4   5  11        0.25        0.90      0.69 o 
  -3   5  11       30.96       29.82      1.35 o 
  -2   5  11       51.04       52.97      2.99 o 
  -1   5  11       30.64       29.12      2.09 o 
   0   5  11        1.05        0.60      0.84 o 
   1   5  11       13.05       10.45      1.79 o 
   2   5  11        8.31        5.90      2.09 o 
   3   5  11        0.65       -0.17      0.93 o 
   4   5  11        0.36        1.49      1.06 o 
   5   5  11        1.91        1.05      1.06 o 
   6   5  11        1.73        1.66      1.15 o 
 -11   6  11       11.60       13.99      1.57 o 
 -10   6  11       20.88       23.59      2.69 o 
  -9   6  11       71.41       76.62      2.42 o 
  -8   6  11       11.58       16.39      1.48 o 
  -7   6  11        6.61        8.33      1.94 o 
  -6   6  11       15.08       21.84      2.69 o 
  -5   6  11      119.37      112.67      7.62 o 
  -4   6  11       37.49       43.01      2.67 o 
  -3   6  11        0.04       -0.30      1.05 o 
  -2   6  11       22.88       21.57      1.27 o 
  -1   6  11        6.58        6.42      1.06 o 
   0   6  11        9.32        6.67      1.15 o 
   1   6  11        0.44        0.36      0.93 o 
   2   6  11       10.30        8.75      1.27 o 
   3   6  11        1.03        1.49      0.93 o 
   4   6  11        0.00        1.49      1.06 o 
   5   6  11       12.63       13.38      1.57 o 
   6   6  11        1.82        0.90      2.09 o 
 -10   7  11      321.61      298.19      6.87 o 
  -9   7  11      307.62      368.70      7.17 o 
  -8   7  11       72.89       89.59      5.97 o 
  -7   7  11       18.60       17.21      1.79 o 
  -6   7  11        0.59        1.23      1.05 o 
  -5   7  11        5.20        6.30      1.06 o 
  -4   7  11        8.16        8.05      1.06 o 
  -3   7  11        2.43        1.34      0.84 o 
  -2   7  11       16.30       16.64      1.48 o 
  -1   7  11       52.89       52.37      2.39 o 
   0   7  11       63.80       59.00      2.32 o 
   1   7  11      193.79      196.00      8.81 o 
   2   7  11        7.69        6.67      1.15 o 
   3   7  11       16.86       17.18      1.69 o 
   4   7  11       21.54       19.23      1.69 o 
   5   7  11        5.60        8.96      2.09 o 
  -9   8  11      195.25      190.88      5.38 o 
  -8   8  11       27.89       25.38      2.69 o 
  -7   8  11       92.35      106.01      7.81 o 
  -6   8  11       10.25       10.00      1.27 o 
  -5   8  11        0.04       -0.60      1.19 o 
  -4   8  11        0.00       -0.20      0.93 o 
  -3   8  11        5.61        3.73      1.06 o 
  -2   8  11       84.54       80.19      3.29 o 
  -1   8  11      255.34      257.01      4.12 o 
   0   8  11       56.43       53.22      2.21 o 
   1   8  11       10.84       10.99      1.36 o 
   2   8  11        2.12        1.09      1.19 o 
   3   8  11        3.56        3.58      1.79 o 
   4   8  11        0.95       -1.79      1.79 o 
  -8   9  11        8.43        9.56      2.09 o 
  -5   9  11        0.01       -1.49      1.49 o 
  -4   9  11        0.20       -1.34      1.34 o 
  -3   9  11       34.75       32.59      1.94 o 
  -2   9  11        0.14        0.75      1.06 o 
  -1   9  11       34.66       32.71      1.90 o 
   0   9  11       58.90       56.68      2.32 o 
   1   9  11        3.41        2.39      1.15 o 
   2   9  11        0.92       -0.30      1.49 o 
   3   9  11        1.17        0.30      1.79 o 
  -4  10  11       19.69       18.46      1.69 o 
  -3  10  11       30.80       29.12      1.90 o 
  -2  10  11        0.44        1.82      1.34 o 
  -1  10  11        0.28        0.81      1.15 o 
   0  10  11        2.12        3.28      1.79 o 
   1  10  11       22.26       31.95      2.99 o 
  -3  11  11       19.18       24.84      1.90 o 
  -2  11  11        6.53        7.76      2.09 o 
  -1  11  11       10.54       13.74      2.39 o 
 -13   0  12      270.04      278.44      6.57 o 
 -12   0  12      108.40      121.85      4.48 o 
 -11   0  12        1.13        2.39      1.49 o 
 -10   0  12       39.90       40.61      2.39 o 
  -9   0  12        0.34        2.99      1.49 o 
  -8   0  12       14.24       15.53      1.79 o 
  -7   0  12       17.71       21.50      1.79 o 
  -6   0  12      760.22      760.81      8.68 o 
  -5   0  12     5609.58     5540.21     62.25 o 
  -4   0  12      306.19      320.04      3.69 o 
  -3   0  12       22.74       23.89      1.27 o 
  -2   0  12        9.96       10.53      1.06 o 
  -1   0  12        0.71        0.75      0.84 o 
   0   0  12       23.51       24.54      1.36 o 
   1   0  12        4.07        3.28      0.93 o 
   2   0  12        1.31        1.49      1.06 o 
   3   0  12      187.17      193.57      5.08 o 
   4   0  12        8.63        8.36      2.09 o 
   5   0  12        2.74        2.39      1.79 o 
   6   0  12        6.68        8.06      2.09 o 
 -13   1  12       33.47       26.28      2.69 o 
 -12   1  12        0.21        0.84      1.15 o 
 -11   1  12        6.81        6.57      1.27 o 
 -10   1  12        0.40        1.16      0.93 o 
  -9   1  12        5.50        7.32      1.27 o 
  -8   1  12       37.31       40.33      1.69 o 
  -7   1  12       13.85       13.38      1.15 o 
  -6   1  12       44.20       31.36      2.39 o 
  -5   1  12      519.95      513.01      4.04 o 
  -4   1  12     1118.71     1118.61     21.16 o 
  -3   1  12        1.24        1.87      0.60 o 
  -2   1  12        2.96        2.50      0.73 o 
  -1   1  12       33.85       33.20      1.08 o 
   0   1  12       25.58       29.05      1.05 o 
   1   1  12        6.49        5.19      0.66 o 
   2   1  12       24.60       23.32      1.21 o 
   3   1  12       33.70       31.84      2.63 o 
   4   1  12       57.85       59.73      2.32 o 
   5   1  12        0.14       -1.15      1.15 o 
   6   1  12        1.24        1.49      1.27 o 
 -13   2  12        0.05       -1.79      1.79 o 
 -12   2  12        6.10        9.26      1.48 o 
 -11   2  12        5.39        3.75      3.14 o 
 -10   2  12        2.10        1.94      1.06 o 
  -9   2  12      232.66      227.95      3.80 o 
  -8   2  12      258.56      276.97      4.01 o 
  -7   2  12        0.00        0.45      0.84 o 
  -6   2  12        2.53        2.24      0.84 o 
  -5   2  12        2.33        3.53      1.54 o 
  -4   2  12       51.67       52.61      1.43 o 
  -3   2  12       88.58       87.38      2.35 o 
  -2   2  12       17.23       16.15      1.03 o 
  -1   2  12        1.39        1.42      0.60 o 
   0   2  12       19.63       19.53      0.96 o 
   1   2  12        0.10       -0.10      0.94 o 
   2   2  12       20.10       18.74      1.14 o 
   3   2  12       53.92       51.88      1.66 o 
   4   2  12      211.70      224.66      7.18 o 
   5   2  12        5.63        5.44      1.27 o 
   6   2  12        1.81        2.84      1.27 o 
 -12   3  12        0.02        0.00      1.27 o 
 -11   3  12        7.63        6.02      1.36 o 
 -10   3  12        2.15        3.31      1.15 o 
  -9   3  12       38.41       40.67      1.79 o 
  -8   3  12        0.82        2.82      0.93 o 
  -7   3  12       11.08       16.78      1.64 o 
  -6   3  12       60.24       59.39      3.88 o 
  -5   3  12        1.12        0.27      0.64 o 
  -4   3  12        4.60        4.98      0.69 o 
  -3   3  12       11.98       13.99      1.89 o 
  -2   3  12       96.26       98.91      2.62 o 
  -1   3  12       55.42       57.81      1.49 o 
   0   3  12       65.06       62.42      2.00 o 
   1   3  12        1.08        0.30      0.84 o 
   2   3  12        0.29       -0.86      0.93 o 
   3   3  12        4.37        4.44      1.79 o 
   4   3  12        1.36        1.34      1.06 o 
   5   3  12       17.33       19.49      1.57 o 
   6   3  12       16.50       15.53      2.39 o 
 -11   4  12        1.20        0.84      1.15 o 
 -10   4  12        5.51        5.23      1.49 o 
  -9   4  12        3.17        5.27      1.79 o 
  -8   4  12        4.40        3.73      1.06 o 
  -7   4  12        4.03        3.82      1.34 o 
  -6   4  12       19.42       22.43      1.36 o 
  -5   4  12       28.24       26.68      1.71 o 
  -4   4  12        0.01       -0.12      0.61 o 
  -3   4  12       25.87       25.24      2.15 o 
  -2   4  12       10.29       13.63      0.97 o 
  -1   4  12      103.36       94.84      3.88 o 
   0   4  12       44.81       47.80      1.90 o 
   1   4  12        5.42        5.23      1.06 o 
   2   4  12       22.10       24.54      1.69 o 
   3   4  12       73.05       75.90      4.93 o 
   4   4  12       39.18       38.72      2.00 o 
   5   4  12       11.52       10.30      1.48 o 
   6   4  12        0.51        0.45      1.27 o 
 -11   5  12        0.91        2.39      1.79 o 
 -10   5  12        6.05        6.88      1.27 o 
  -9   5  12        0.28        0.75      1.34 o 
  -8   5  12        4.10        6.64      1.15 o 
  -7   5  12        0.06        0.00      1.06 o 
  -6   5  12       14.30       12.54      1.34 o 
  -5   5  12       17.76       18.81      1.64 o 
  -4   5  12       16.49       14.19      1.03 o 
  -3   5  12       68.95       70.41      2.73 o 
  -2   5  12        6.13        3.82      1.34 o 
  -1   5  12       10.88       10.61      1.94 o 
   0   5  12        7.66        7.44      1.19 o 
   1   5  12        0.28       -0.75      0.84 o 
   2   5  12        9.05       11.06      1.27 o 
   3   5  12       50.52       48.38      2.11 o 
   4   5  12        0.11        0.35      2.69 o 
   5   5  12        3.10        0.90      2.09 o 
 -10   6  12        7.58        7.76      2.09 o 
  -9   6  12        0.01        1.49      1.27 o 
  -8   6  12        4.26        4.88      1.15 o 
  -7   6  12        0.25        0.45      1.06 o 
  -6   6  12        7.54        9.26      1.27 o 
  -5   6  12        5.66        4.63      1.06 o 
  -4   6  12        0.35        0.20      0.69 o 
  -3   6  12       20.95       15.59      1.36 o 
  -2   6  12       43.50       39.73      1.94 o 
  -1   6  12       24.65       24.39      1.57 o 
   0   6  12       53.98       50.10      2.11 o 
   1   6  12      212.70      211.54      3.80 o 
   2   6  12       62.34       63.46      2.32 o 
   3   6  12       69.53       70.49      2.53 o 
   4   6  12       23.52       21.63      1.79 o 
   5   6  12        9.61        9.85      2.39 o 
 -10   7  12       14.63       21.80      2.69 o 
  -9   7  12        3.35        6.27      2.09 o 
  -8   7  12        0.74        2.39      1.27 o 
  -7   7  12       23.70       24.19      1.69 o 
  -6   7  12       14.12       14.90      1.48 o 
  -5   7  12        2.92        2.84      1.06 o 
  -4   7  12        2.93        3.83      1.15 o 
  -3   7  12       11.56       12.44      1.27 o 
  -2   7  12        3.65        2.55      1.49 o 
  -1   7  12       90.32       87.66      2.53 o 
   0   7  12      306.01      295.85      4.54 o 
   1   7  12       42.00       39.29      2.00 o 
   2   7  12        4.80        6.27      2.99 o 
   3   7  12        0.04        0.90      1.79 o 
   4   7  12        4.11        5.97      2.09 o 
  -9   8  12      266.28      252.44      6.27 o 
  -8   8  12      162.16      175.20     15.83 o 
  -7   8  12       23.20       20.61      1.69 o 
  -6   8  12        1.56       -0.30      1.49 o 
  -5   8  12        4.44        7.76      1.79 o 
  -4   8  12        9.82       15.04      1.94 o 
  -3   8  12        0.21       -0.27      1.05 o 
  -2   8  12       25.19       24.26      2.99 o 
  -1   8  12       51.84       54.02      2.54 o 
   0   8  12        0.17       -1.06      1.06 o 
   1   8  12        0.28       -0.90      1.06 o 
   2   8  12        1.47        4.48      2.09 o 
   3   8  12        0.03       -1.79      1.79 o 
  -8   9  12        0.42        3.28      1.79 o 
  -6   9  12        0.54        0.30      1.79 o 
  -5   9  12        0.31       -0.90      1.49 o 
  -4   9  12       47.87       53.16      2.11 o 
  -3   9  12       41.88       44.51      2.11 o 
  -2   9  12       27.56       23.95      1.69 o 
  -1   9  12       51.31       55.69      2.32 o 
   0   9  12       29.81       27.47      2.69 o 
   1   9  12        0.24        0.00      1.79 o 
   2   9  12       10.45        8.06      2.09 o 
  -5  10  12       20.76       21.50      2.69 o 
  -4  10  12       42.51       44.10      2.21 o 
  -3  10  12       12.96       10.42      1.57 o 
  -2  10  12        0.13        0.30      1.79 o 
  -1  10  12        1.24        4.48      1.79 o 
   0  10  12        0.01       -0.90      1.79 o 
 -12   1  13        0.14        0.15      1.27 o 
 -11   1  13        7.84        8.46      1.48 o 
 -10   1  13        0.07        0.30      1.06 o 
  -9   1  13       14.62       12.11      1.27 o 
  -8   1  13        9.77       13.53      1.64 o 
  -7   1  13        1.34        0.00      0.84 o 
  -6   1  13       38.65       36.91      1.79 o 
  -5   1  13      299.05      302.98      3.81 o 
  -4   1  13       68.25       75.17      2.24 o 
  -3   1  13       29.58       25.84      1.00 o 
  -2   1  13       36.20       34.73      1.15 o 
  -1   1  13       57.29       62.11      1.41 o 
   0   1  13       28.77       29.95      1.15 o 
   1   1  13        0.69        0.07      0.60 o 
   2   1  13       16.64       18.15      1.21 o 
   3   1  13        2.47        2.20      0.97 o 
   4   1  13       51.09       60.74      2.69 o 
   5   1  13        0.21       -1.27      1.27 o 
 -12   2  13        5.11        4.03      1.27 o 
 -11   2  13       67.94       68.64      2.42 o 
 -10   2  13       28.79       27.61      3.14 o 
  -9   2  13        0.04       -0.17      0.93 o 
  -8   2  13        8.50       10.23      1.27 o 
  -7   2  13       35.51       29.20      1.57 o 
  -6   2  13       69.62       74.71      2.21 o 
  -5   2  13        3.01        3.24      0.79 o 
  -4   2  13       12.45       12.31      1.03 o 
  -3   2  13       45.53       45.63      1.38 o 
  -2   2  13      137.92      137.47      3.58 o 
  -1   2  13       49.18       52.65      1.84 o 
   0   2  13       10.73       12.67      1.37 o 
   1   2  13        0.39        0.45      0.74 o 
   2   2  13        0.32        0.50      0.94 o 
   3   2  13       27.26       26.57      1.49 o 
   4   2  13       42.36       49.43      2.22 o 
   5   2  13        0.44        2.09      1.49 o 
 -12   3  13        0.02       -1.49      1.79 o 
 -11   3  13        1.85        4.22      1.49 o 
 -10   3  13       81.28       88.94      6.27 o 
  -9   3  13       33.92       27.47      1.69 o 
  -8   3  13        7.61        5.83      1.27 o 
  -7   3  13        1.94        2.54      1.64 o 
  -6   3  13       15.47       17.50      1.79 o 
  -5   3  13        0.08       -0.10      0.69 o 
  -4   3  13        0.07       -0.69      0.69 o 
  -3   3  13        0.47        0.40      0.69 o 
  -2   3  13      167.30      176.21      3.30 o 
  -1   3  13       51.49       46.36      1.79 o 
   0   3  13        0.12        0.30      0.84 o 
   1   3  13        1.96        2.69      1.06 o 
   2   3  13        1.01        0.30      1.06 o 
   3   3  13        5.44        5.39      1.19 o 
   4   3  13       62.57       59.00      2.42 o 
   5   3  13       19.70       18.48      1.79 o 
 -12   4  13        0.09        0.90      1.79 o 
 -11   4  13        0.03        0.45      1.64 o 
 -10   4  13        0.59        0.90      2.99 o 
  -9   4  13        7.04        6.79      1.27 o 
  -8   4  13        2.79        6.54      1.49 o 
  -7   4  13        1.63        2.39      1.06 o 
  -6   4  13       58.70       59.20      2.11 o 
  -5   4  13        3.19        3.43      1.06 o 
  -4   4  13       29.85       24.20      1.14 o 
  -3   4  13        4.65        4.31      0.86 o 
  -2   4  13        1.03        0.60      1.19 o 
  -1   4  13       34.22       34.21      1.69 o 
   0   4  13       38.57       42.13      1.90 o 
   1   4  13        0.11        0.30      0.93 o 
   2   4  13       12.40       13.25      1.48 o 
   3   4  13       29.61       28.11      1.79 o 
   4   4  13       20.44       18.23      1.69 o 
   5   4  13        1.30        1.79      1.79 o 
 -11   5  13        9.81       13.44      2.39 o 
 -10   5  13        2.52        0.75      1.27 o 
  -9   5  13        0.05        0.45      1.06 o 
  -8   5  13        0.00       -0.90      1.06 o 
  -7   5  13       37.83       39.87      1.90 o 
  -6   5  13       17.72       15.83      1.48 o 
  -5   5  13        0.34       -1.05      1.34 o 
  -4   5  13       86.83       88.36      2.66 o 
  -3   5  13        2.02        2.69      1.06 o 
  -2   5  13        5.53        8.14      1.34 o 
  -1   5  13        7.73       10.65      1.27 o 
   0   5  13        0.38       -1.06      1.06 o 
   1   5  13        0.26       -0.86      1.05 o 
   2   5  13       16.29       20.01      1.69 o 
   3   5  13        4.94        2.88      1.19 o 
   4   5  13        2.67        3.28      1.79 o 
 -10   6  13        0.39       -0.30      1.27 o 
  -9   6  13       10.02       12.06      1.57 o 
  -8   6  13       15.80       17.39      1.57 o 
  -7   6  13        0.08       -0.60      1.06 o 
  -6   6  13       55.41       59.88      2.99 o 
  -5   6  13       40.78       39.86      4.63 o 
  -4   6  13        8.12        8.16      1.27 o 
  -3   6  13        9.40        8.67      1.94 o 
  -2   6  13       33.51       34.79      1.90 o 
  -1   6  13        2.20        1.34      1.06 o 
   0   6  13      365.46      363.07      5.07 o 
   1   6  13       51.04       46.48      2.11 o 
   2   6  13       61.32       60.21      2.42 o 
   3   6  13       72.85       73.76      3.88 o 
   4   6  13        7.51        9.56      2.39 o 
  -9   7  13       39.41       44.65      2.32 o 
  -8   7  13      183.48      209.03     12.70 o 
  -7   7  13       33.58       30.37      1.90 o 
  -6   7  13        6.81        8.92      1.36 o 
  -5   7  13        0.71        0.90      1.49 o 
  -4   7  13        1.62        0.60      1.19 o 
  -3   7  13       42.44       39.82      3.14 o 
  -2   7  13        0.19       -0.60      1.49 o 
  -1   7  13      237.75      242.74      4.22 o 
   0   7  13       93.42       89.31      2.75 o 
   1   7  13        4.14        5.83      1.27 o 
   2   7  13        0.63        0.90      1.79 o 
   3   7  13       40.26       35.54      2.99 o 
  -8   8  13       33.42       44.20      3.28 o 
  -7   8  13        1.14        0.45      1.27 o 
  -6   8  13        2.08        1.79      1.79 o 
  -5   8  13        1.42        0.90      1.79 o 
  -4   8  13        0.04       -0.60      1.06 o 
  -3   8  13       14.20       15.23      1.57 o 
  -2   8  13      195.30      193.69      7.32 o 
  -1   8  13      132.27      148.33      6.57 o 
   0   8  13        5.83        4.78      2.09 o 
   1   8  13        0.00        0.90      1.79 o 
   2   8  13        4.63        3.88      2.09 o 
  -6   9  13        1.68        2.39      1.79 o 
  -5   9  13        1.27        3.28      1.79 o 
  -4   9  13       36.61       45.14      2.32 o 
  -3   9  13        0.09        1.79      1.27 o 
  -2   9  13       15.86       17.62      2.39 o 
  -1   9  13        6.56        8.96      2.09 o 
   0   9  13        1.22        1.49      1.79 o 
 -11   0  14        0.97        1.49      1.49 o 
 -10   0  14        2.89        2.09      1.79 o 
  -9   0  14        5.97       12.24      2.09 o 
  -8   0  14       22.73       22.40      2.39 o 
  -7   0  14       35.84       26.88      2.39 o 
  -6   0  14      118.33      112.00      3.88 o 
  -5   0  14      410.07      402.47     18.23 o 
  -4   0  14       41.64       48.68      1.79 o 
  -3   0  14        0.39        0.30      1.19 o 
  -2   0  14        4.38        5.44      1.06 o 
  -1   0  14        0.23        0.60      1.49 o 
   0   0  14        0.15       -0.76      0.93 o 
   1   0  14       57.77       59.03      2.21 o 
   2   0  14       58.97       57.64      3.28 o 
   3   0  14        2.62        0.90      1.79 o 
   4   0  14       25.21       24.19      2.69 o 
 -11   1  14        2.22        1.64      1.27 o 
 -10   1  14        0.01       -0.60      1.06 o 
  -9   1  14        0.53        1.05      1.34 o 
  -8   1  14        0.59        0.56      0.93 o 
  -7   1  14        6.20        4.78      1.15 o 
  -6   1  14        0.72        3.12      2.09 o 
  -5   1  14        2.62        4.79      0.91 o 
  -4   1  14       13.55       15.60      0.96 o 
  -3   1  14        0.09        0.45      0.60 o 
  -2   1  14        7.36        5.86      0.75 o 
  -1   1  14       76.00       71.35      1.56 o 
   0   1  14       13.24       12.20      0.93 o 
   1   1  14        4.50        5.83      0.97 o 
   2   1  14      127.39      128.04      2.53 o 
   3   1  14      242.03      255.00      4.54 o 
   4   1  14        1.17        1.08      1.49 o 
 -11   2  14       12.90       14.43      1.69 o 
 -10   2  14        4.51        3.58      1.27 o 
  -9   2  14       22.78       23.66      1.57 o 
  -8   2  14        5.33        5.69      1.27 o 
  -7   2  14       25.78       25.42      1.64 o 
  -6   2  14        4.66        4.97      1.06 o 
  -5   2  14        1.25        3.19      0.79 o 
  -4   2  14        0.59        2.06      1.19 o 
  -3   2  14        0.02       -0.60      0.84 o 
  -2   2  14       51.94       46.74      1.55 o 
  -1   2  14      163.02      165.41      3.02 o 
   0   2  14        4.17        5.59      0.97 o 
   1   2  14        1.01        2.42      0.91 o 
   2   2  14       10.26       10.56      1.21 o 
   3   2  14       30.32       28.08      1.58 o 
   4   2  14        6.94        9.17      1.69 o 
 -11   3  14       11.95       13.14      2.39 o 
 -10   3  14      115.05      114.18      5.23 o 
  -9   3  14      104.30      105.04      6.27 o 
  -8   3  14        1.76        0.75      1.06 o 
  -7   3  14        3.50        0.30      1.06 o 
  -6   3  14       11.40       13.37      1.49 o 
  -5   3  14        0.61        0.40      0.93 o 
  -4   3  14       15.53       16.79      1.03 o 
  -3   3  14        4.07        5.04      0.86 o 
  -2   3  14       10.98       10.37      1.03 o 
  -1   3  14        9.93       11.82      1.36 o 
   0   3  14       12.33       13.96      2.24 o 
   1   3  14        0.40       -0.75      1.06 o 
   2   3  14       12.46       14.33      1.57 o 
   3   3  14        0.70        0.45      1.27 o 
   4   3  14       16.70       18.48      1.79 o 
 -11   4  14        0.12        0.90      1.79 o 
 -10   4  14        1.21        1.34      1.27 o 
  -9   4  14       12.44       12.36      1.48 o 
  -8   4  14        0.01       -0.45      1.06 o 
  -7   4  14        4.41        5.71      1.19 o 
  -6   4  14       46.59       44.58      2.00 o 
  -5   4  14       65.26       65.08      4.18 o 
  -4   4  14       40.23       35.58      1.91 o 
  -3   4  14       14.30       14.94      1.08 o 
  -2   4  14        9.84       10.06      1.27 o 
  -1   4  14       20.73       18.69      1.48 o 
   0   4  14       15.94       15.25      1.48 o 
   1   4  14        3.87        2.90      1.15 o 
   2   4  14        4.47        4.51      1.27 o 
   3   4  14       21.00       21.20      2.39 o 
   4   4  14        0.02       -0.30      1.79 o 
 -11   5  14        0.32        1.19      1.79 o 
 -10   5  14        0.84        1.05      1.27 o 
  -9   5  14        1.31        2.84      1.27 o 
  -8   5  14        1.24        0.75      1.06 o 
  -7   5  14       60.64       56.12      5.08 o 
  -6   5  14      229.41      233.58     10.31 o 
  -5   5  14       85.45       89.49      4.18 o 
  -4   5  14        2.67        3.19      0.86 o 
  -3   5  14        5.73        4.93      1.06 o 
  -2   5  14        5.27        6.58      1.27 o 
  -1   5  14       16.04       18.26      1.69 o 
   0   5  14       14.93       13.49      2.09 o 
   1   5  14        8.55        8.82      1.48 o 
   2   5  14       13.32       14.96      1.69 o 
   3   5  14        0.65       -1.19      1.79 o 
 -10   6  14        0.14       -1.79      1.79 o 
  -9   6  14        3.98        5.37      1.48 o 
  -8   6  14        2.81        5.24      1.27 o 
  -7   6  14        4.57        7.88      2.54 o 
  -6   6  14       33.57       35.72      1.90 o 
  -5   6  14       52.07       43.30      2.99 o 
  -4   6  14        0.02       -1.06      1.06 o 
  -3   6  14        0.29       -0.60      1.06 o 
  -2   6  14       12.23       15.67      1.57 o 
  -1   6  14       25.76       24.34      1.79 o 
   0   6  14       84.36       79.92      4.18 o 
   1   6  14        0.13       -0.15      1.27 o 
   2   6  14        2.36        4.18      2.09 o 
  -9   7  14      104.18      106.32      4.48 o 
  -8   7  14       46.21       45.35      5.23 o 
  -7   7  14        2.63        4.03      1.27 o 
  -6   7  14        1.35        1.49      1.79 o 
  -5   7  14       11.60       14.63      2.39 o 
  -4   7  14        3.58        2.69      1.27 o 
  -3   7  14        4.44        3.66      1.15 o 
  -2   7  14        0.01       -1.27      1.27 o 
  -1   7  14        0.07       -0.24      1.15 o 
   0   7  14        8.59       11.05      2.39 o 
   1   7  14       19.36       22.40      2.69 o 
  -8   8  14        5.41        9.56      2.39 o 
  -7   8  14       22.84       20.60      2.69 o 
  -6   8  14        4.65        4.48      2.09 o 
  -5   8  14        5.79        6.87      2.09 o 
  -4   8  14       14.68       17.15      2.69 o 
  -3   8  14      143.20      136.80      4.78 o 
  -2   8  14      121.70      126.93      4.78 o 
  -1   8  14        0.33        0.60      2.09 o 
   0   8  14        0.00       -1.79      1.79 o 
  -3   9  14       20.54       22.69      2.69 o 
 -10   1  15        2.78        2.24      1.27 o 
  -9   1  15        6.87        9.54      2.54 o 
  -8   1  15       11.04       12.22      2.24 o 
  -7   1  15       37.22       28.54      1.79 o 
  -6   1  15       83.27       80.04      2.53 o 
  -5   1  15       18.36       22.34      1.54 o 
  -4   1  15        0.91        0.46      0.70 o 
  -3   1  15       17.47       16.88      1.05 o 
  -2   1  15       39.31       35.46      1.26 o 
  -1   1  15      101.33      105.24      1.93 o 
   0   1  15       12.89       12.82      1.21 o 
   1   1  15       71.91       70.99      2.84 o 
   2   1  15      219.12      236.81      4.44 o 
   3   1  15       48.26       46.16      2.32 o 
 -10   2  15       10.76        8.97      1.48 o 
  -9   2  15        3.01        0.90      2.69 o 
  -8   2  15        6.33        5.63      1.15 o 
  -7   2  15        4.01        3.28      1.27 o 
  -6   2  15        5.21        2.84      1.06 o 
  -5   2  15        1.14        1.53      1.05 o 
  -4   2  15        5.81        7.30      1.03 o 
  -3   2  15        3.55        4.39      0.86 o 
  -2   2  15       80.07       78.29      3.23 o 
  -1   2  15       29.79       27.00      1.38 o 
   0   2  15        1.22        1.04      0.91 o 
   1   2  15        5.41        5.03      1.08 o 
   2   2  15       43.54       41.09      1.83 o 
   3   2  15      166.19      175.39      4.01 o 
 -10   3  15       16.58       18.63      1.90 o 
  -9   3  15        1.80        3.14      1.64 o 
  -8   3  15        1.58        1.14      1.15 o 
  -7   3  15        1.51        1.49      1.19 o 
  -6   3  15        1.61        1.64      1.06 o 
  -5   3  15        9.94        9.12      1.64 o 
  -4   3  15        0.27       -0.07      0.79 o 
  -3   3  15       28.31       26.96      1.43 o 
  -2   3  15       42.66       39.28      1.90 o 
  -1   3  15        4.82        4.03      1.27 o 
   0   3  15        0.36        0.00      1.06 o 
   1   3  15        0.10        0.35      1.15 o 
   2   3  15        0.00        1.19      1.27 o 
   3   3  15        4.04        4.67      1.94 o 
 -10   4  15        4.28        6.87      2.09 o 
  -9   4  15        2.89        0.45      1.27 o 
  -8   4  15        0.04       -1.09      1.15 o 
  -7   4  15        0.41       -0.60      1.06 o 
  -6   4  15        0.02       -1.06      1.06 o 
  -5   4  15       26.88       22.72      2.69 o 
  -4   4  15        8.99        9.60      1.34 o 
  -3   4  15        1.12       -0.30      1.49 o 
  -2   4  15        3.91        3.43      1.06 o 
  -1   4  15        8.52        7.94      1.36 o 
   0   4  15        0.16       -1.06      1.06 o 
   1   4  15        5.21        6.32      1.49 o 
   2   4  15        0.24       -1.49      1.79 o 
  -9   5  15        0.77        0.75      1.27 o 
  -8   5  15        1.38        0.05      1.15 o 
  -7   5  15        0.18        0.00      1.15 o 
  -6   5  15        4.64        1.49      1.27 o 
  -5   5  15        1.17       -0.75      1.06 o 
  -4   5  15       25.50       26.64      1.79 o 
  -3   5  15        4.69        3.14      1.27 o 
  -2   5  15        0.16       -1.05      1.06 o 
  -1   5  15        4.75        4.33      1.27 o 
   0   5  15        7.12        5.23      1.48 o 
   1   5  15        3.33        3.88      2.09 o 
   2   5  15        0.01       -1.79      1.79 o 
  -8   6  15        0.00        0.00      1.27 o 
  -7   6  15       45.47       47.83      3.14 o 
  -6   6  15       13.73       17.20      1.69 o 
  -5   6  15        0.18       -1.49      1.49 o 
  -4   6  15        2.44        1.55      1.15 o 
  -3   6  15        3.39        3.58      1.27 o 
  -2   6  15       14.58       17.28      1.69 o 
  -1   6  15        0.00       -0.90      1.79 o 
   0   6  15        7.14       12.24      2.39 o 
   1   6  15        5.07        3.28      2.09 o 
  -8   7  15        2.76        3.28      2.09 o 
  -4   7  15        0.25        0.00      1.79 o 
  -3   7  15       25.02       28.67      2.69 o 
  -2   7  15       27.71       24.49      2.99 o 
  -1   7  15       39.82       40.61      3.28 o 
  -3   8  15       42.21       40.61      3.28 o 
  -9   0  16        6.08       11.35      2.09 o 
  -8   0  16      117.76      107.22      4.48 o 
  -7   0  16      776.47      685.17      9.87 o 
  -6   0  16      237.57      212.41      5.68 o 
  -5   0  16        2.98        1.79      2.09 o 
  -4   0  16        0.12       -0.30      1.06 o 
  -3   0  16        3.38        1.94      1.94 o 
  -2   0  16        0.73       -0.75      1.34 o 
  -1   0  16        7.58        7.76      1.49 o 
   0   0  16        0.16        0.45      1.27 o 
   1   0  16       40.79       41.51      3.28 o 
   2   0  16       10.31       13.44      2.69 o 
  -9   1  16        0.00       -0.30      1.49 o 
  -8   1  16       17.79       17.86      3.43 o 
  -7   1  16       41.82       38.79      2.00 o 
  -6   1  16      437.92      394.98      5.28 o 
  -5   1  16       59.05       53.06      3.28 o 
  -4   1  16        1.68        1.64      0.78 o 
  -3   1  16        0.95        1.05      0.75 o 
  -2   1  16       15.27       17.25      1.29 o 
  -1   1  16        3.15        2.69      0.90 o 
   0   1  16        4.31        4.28      1.03 o 
   1   1  16        1.36        1.16      1.08 o 
   2   1  16       19.06       22.49      2.00 o 
  -9   2  16        0.63       -0.75      1.27 o 
  -8   2  16        0.05       -0.60      1.27 o 
  -7   2  16        2.41        0.60      2.39 o 
  -6   2  16        8.76       10.29      1.48 o 
  -5   2  16        5.93        4.84      2.09 o 
  -4   2  16        8.84       11.55      1.15 o 
  -3   2  16        3.05        1.39      0.86 o 
  -2   2  16        2.81        2.16      0.91 o 
  -1   2  16        3.96        3.28      1.27 o 
   0   2  16        0.23       -0.97      0.97 o 
   1   2  16        3.24        3.76      1.08 o 
   2   2  16       56.99       61.53      2.18 o 
  -9   3  16        2.45        1.19      1.79 o 
  -8   3  16        3.81        5.08      1.36 o 
  -7   3  16        0.22       -1.19      1.19 o 
  -6   3  16        4.10        6.42      1.27 o 
  -5   3  16        7.52        9.59      1.48 o 
  -4   3  16       20.06       21.31      1.38 o 
  -3   3  16       25.57       20.84      1.69 o 
  -2   3  16        9.90        8.82      1.48 o 
  -1   3  16        0.34       -0.45      1.06 o 
   0   3  16        0.09       -0.15      1.27 o 
   1   3  16        0.49       -0.90      1.27 o 
  -8   4  16        2.94        4.18      1.48 o 
  -7   4  16        7.98        6.89      1.36 o 
  -6   4  16        0.11       -0.38      1.15 o 
  -5   4  16        0.00        1.19      1.19 o 
  -4   4  16        0.26       -0.62      1.94 o 
  -3   4  16       31.55       32.01      2.00 o 
  -2   4  16       20.43       21.88      1.79 o 
  -1   4  16        5.70        4.63      1.48 o 
   0   4  16        0.01       -0.60      1.79 o 
   1   4  16       10.22       11.65      2.39 o 
  -8   5  16       12.99       15.83      2.39 o 
  -7   5  16       12.29       10.15      2.09 o 
  -6   5  16        4.16        3.14      1.27 o 
  -5   5  16        7.85        9.85      2.09 o 
  -4   5  16        4.27        5.66      1.49 o 
  -3   5  16        1.36       -0.15      1.06 o 
  -2   5  16        0.56       -1.19      1.79 o 
  -1   5  16        0.15        1.19      1.79 o 
   0   5  16        0.32       -1.79      1.79 o 
  -7   6  16        1.60        0.60      2.09 o 
  -4   6  16        9.03       13.44      2.39 o 
  -3   6  16        7.39       11.94      2.39 o 
  -2   6  16       16.07        9.85      2.39 o 
  -1   6  16      103.53      103.93      4.48 o 
  -8   1  17        7.68        9.26      2.39 o 
  -7   1  17       78.21       83.92      2.75 o 
  -6   1  17       36.28       36.31      4.03 o 
  -5   1  17        2.38        0.57      1.15 o 
  -4   1  17        0.29        0.21      0.97 o 
  -3   1  17        0.04        0.30      0.78 o 
  -2   1  17        1.27        0.82      0.90 o 
  -1   1  17        1.59        1.99      1.03 o 
   0   1  17        1.12        2.09      1.03 o 
  -8   2  17       11.00       11.35      2.39 o 
  -7   2  17        1.56        2.25      1.79 o 
  -6   2  17       14.78       12.57      1.48 o 
  -5   2  17        0.07        1.05      1.64 o 
  -4   2  17       18.41       20.36      1.43 o 
  -3   2  17       18.17       16.71      1.38 o 
  -2   2  17       18.98       21.90      1.79 o 
  -1   2  17        0.62       -1.05      1.27 o 
   0   2  17        0.73       -1.79      1.79 o 
  -7   3  17        0.87        2.39      1.79 o 
  -6   3  17        1.21        2.39      1.79 o 
  -5   3  17        0.06        0.00      1.79 o 
  -4   3  17       18.37       20.96      1.43 o 
  -3   3  17       20.58       20.05      1.94 o 
  -2   3  17        2.92        1.19      1.79 o 
  -1   3  17        0.58        0.00      1.79 o 
  -7   4  17        5.85        8.96      2.09 o 
  -6   4  17        6.71       11.65      2.09 o 
  -5   4  17        7.32       10.75      2.39 o 
  -4   4  17        0.01        0.30      1.49 o 
  -3   4  17        9.24       10.15      2.39 o 
  -2   4  17       28.36       29.56      2.99 o 
  -1   4  17        0.71       -1.79      1.79 o 
  -7   5  17        0.06        1.19      2.09 o 
  -4   5  17        0.76        2.39      2.09 o 
  -3   5  17        0.61        1.19      1.79 o 
  -4   0  18        0.01        0.30      1.27 o 
  -3   0  18        0.38        1.05      1.94 o 
  -2   0  18        4.99        4.56      1.57 o 
  -5   1  18        3.05        5.67      2.09 o 
  -4   1  18        3.33        1.86      1.36 o 
  -3   1  18       17.79       13.17      1.69 o 
  -2   1  18       19.84       22.07      4.33 o 
  -5   2  18        1.20        0.30      1.79 o 
  -4   2  18        6.47        7.02      1.48 o 
  -3   2  18       18.81       19.11      2.39 o 
  -5   3  18        3.90        8.66      2.09 o 
  -4   3  18        2.87        1.79      1.79 o 
                                                 
